# Supplementary material for: Wild bird‐associated C ampylobacter jejuni isolates are a consistent source of human disease, in Oxfordshire, United Kingdom
Source: Environ Microbiol Rep. 2015 Sep 8;7(5):782–8. doi: 10.1111/1758-2229.12314 (PMC4755149; doi:10.1111/1758-2229.12314)
Supplement: Supplementary file 1 — Table S1. Oxfordshire clinical, farm and wild bird Campylobacter jejuni isolates. Table S2. Sequence types (ST) shared between retail poultry (n = 192) and wild bird datasets (n = 250). [file EMI4-7-782-s001.zip]

Archive with 3 entries (3 files):
- Supplementary_file_for_review.xlsx
- Table S1.xlsx
- Table S2.xlsx
