# Supplementary material for: Wild bird‐associated C ampylobacter jejuni isolates are a consistent source of human disease, in Oxfordshire, United Kingdom
Source: Environ Microbiol Rep. 2015 Sep 8;7(5):782–8. doi: 10.1111/1758-2229.12314 (PMC4755149; doi:10.1111/1758-2229.12314)
Supplement: Supplementary file 1 — Table S1. Oxfordshire clinical, farm and wild bird Campylobacter jejuni isolates. Table S2. Sequence types (ST) shared between retail poultry (n = 192) and wild bird datasets (n = 250). [file EMI4-7-782-s001.zip › Supplementary_file_for_review.xlsx]

## Sheet: Human_Year1
id	isolate	aspA	glnA	gltA	glyA	pgm	tkt	uncA	ST (MLST)	clonal_complex (MLST)
5858	OXC1	2	1	1	3	2	1	5	21	ST-21 complex
5860	OXC3	2	1	1	3	2	1	5	21	ST-21 complex
5861	OXC4	2	1	1	3	7	1	5	104	ST-21 complex
5862	OXC5	4	7	10	4	1	7	1	45	ST-45 complex
5863	OXC6	8	2	5	62	4	5	1	584	ST-257 complex
5864	OXC7	7	17	2	15	23	3	12	51	ST-443 complex
5865	OXC8	2	1	1	3	6	1	5	169	ST-21 complex
5866	OXC9	8	10	2	2	11	12	6	354	ST-354 complex
5867	OXC10	22	103	4	28	11	110	6	821
5868	OXC11	24	2	2	2	10	3	1	464	ST-464 complex
5870	OXC13	2	1	1	3	2	1	3	262	ST-21 complex
5871	OXC14	1	2	42	4	98	58	34	586
5872	OXC15	7	17	2	15	23	3	12	51	ST-443 complex
5873	OXC16	9	2	4	62	4	5	6	257	ST-257 complex
5874	OXC17	9	2	2	2	11	5	6	824	ST-257 complex
5876	OXC19	2	1	5	3	2	1	5	19	ST-21 complex
5877	OXC20	3	1	5	17	11	11	6	49	ST-49 complex
5878	OXC21	7	17	2	15	23	3	12	51	ST-443 complex
5879	OXC22	2	1	1	3	2	1	5	21	ST-21 complex
5881	OXC24	7	53	2	10	11	3	3	574	ST-574 complex
5882	OXC25	4	7	10	4	1	7	1	45	ST-45 complex
5887	OXC30	2	1	12	3	2	1	5	50	ST-21 complex
5888	OXC31	62	4	5	2	2	1	5	572	ST-206 complex
5889	OXC32	2	1	5	3	2	1	5	19	ST-21 complex
5890	OXC33	2	1	21	3	2	1	5	53	ST-21 complex
5891	OXC34	2	4	1	2	5	1	5	846	ST-48 complex
5892	OXC35	8	17	2	15	150	3	12	874	ST-443 complex
5893	OXC36	2	1	1	3	7	1	5	104	ST-21 complex
5894	OXC37	7	17	2	15	11	3	12	859	ST-443 complex
5896	OXC39	2	1	21	3	2	1	5	53	ST-21 complex
5898	OXC41	7	17	2	15	151	3	12	885	ST-443 complex
5899	OXC42	7	17	2	15	11	3	12	859	ST-443 complex
5900	OXC43	7	2	5	2	10	3	6	5	ST-353 complex
5902	OXC45	9	2	4	62	4	5	6	257	ST-257 complex
5903	OXC46	9	2	4	62	4	5	6	257	ST-257 complex
5906	OXC49	2	4	1	2	7	1	5	48	ST-48 complex
5908	OXC51	2	1	5	3	2	1	5	19	ST-21 complex
5909	OXC52	2	1	21	3	2	1	5	53	ST-21 complex
5910	OXC53	2	1	21	3	2	1	5	53	ST-21 complex
5912	OXC55	4	7	40	4	42	51	1	267	ST-283 complex
5913	OXC56	2	29	5	2	5	1	5	884	ST-206 complex
5914	OXC57	2	1	21	3	2	1	5	53	ST-21 complex
5915	OXC58	9	2	4	62	4	5	6	257	ST-257 complex
5918	OXC61	7	4	6	68	93	3	46	350
5919	OXC62	2	21	5	37	2	1	5	206	ST-206 complex
5920	OXC63	1	6	60	24	12	28	1	508	ST-508 complex
5921	OXC64	9	2	4	62	4	5	6	257	ST-257 complex
5923	OXC66	9	2	4	62	4	5	6	257	ST-257 complex
5924	OXC67	24	1	2	2	10	3	1	876	ST-464 complex
5925	OXC68	4	7	10	4	42	51	1	583	ST-45 complex
5926	OXC69	2	1	12	5	2	1	5	843	ST-21 complex
5927	OXC70	2	1	1	3	7	1	5	104	ST-21 complex
5929	OXC72	2	71	5	62	11	67	6	531
5930	OXC73	62	4	5	2	2	1	5	572	ST-206 complex
5931	OXC74	9	2	2	2	11	5	6	824	ST-257 complex
5932	OXC75	2	17	2	3	11	1	5	847	ST-21 complex
5933	OXC76	2	1	1	3	7	1	5	104	ST-21 complex
5934	OXC77	62	4	5	2	2	1	5	572	ST-206 complex
5935	OXC78	7	17	5	2	149	26	6	873	ST-353 complex
5936	OXC79	7	53	2	10	11	3	3	574	ST-574 complex
5937	OXC80	2	1	1	3	2	1	5	21	ST-21 complex
5938	OXC81	2	1	1	3	2	1	66	856	ST-21 complex
5939	OXC82	62	4	5	2	2	1	5	572	ST-206 complex
5940	OXC83	7	2	5	2	10	3	6	5	ST-353 complex
5941	OXC84	2	1	1	5	2	1	5	47	ST-21 complex
5942	OXC85	2	1	12	3	2	1	5	50	ST-21 complex
5943	OXC86	4	7	10	4	1	7	1	45	ST-45 complex
5944	OXC87	7	53	2	10	11	3	3	574	ST-574 complex
5946	OXC89	7	2	5	2	10	3	6	5	ST-353 complex
5948	OXC91	7	53	2	10	11	3	3	574	ST-574 complex
5949	OXC92	2	1	12	3	2	1	5	50	ST-21 complex
5950	OXC93	7	53	2	10	11	3	3	574	ST-574 complex
5951	OXC94	7	53	2	10	11	3	3	574	ST-574 complex
5952	OXC95	7	53	2	10	11	3	3	574	ST-574 complex
5954	OXC97	2	4	1	2	7	1	5	48	ST-48 complex
5955	OXC98	2	1	12	3	2	1	5	50	ST-21 complex
5956	OXC99	2	4	1	2	7	1	5	48	ST-48 complex
5957	OXC100	55	21	27	10	147	37	6	849
5958	OXC101	7	53	2	10	11	3	3	574	ST-574 complex
5959	OXC102	7	53	2	10	11	3	3	574	ST-574 complex
5960	OXC103	2	4	2	4	19	3	6	658	ST-658 complex
5961	OXC104	7	1	2	83	2	3	6	441
5962	OXC105	8	10	2	2	11	12	6	354	ST-354 complex
5963	OXC106	2	1	12	3	2	1	5	50	ST-21 complex
5964	OXC107	2	4	1	3	7	1	5	844	ST-48 complex
5965	OXC108	4	7	40	4	42	51	1	267	ST-283 complex
5966	OXC109	2	4	2	4	19	3	6	658	ST-658 complex
5967	OXC110	2	1	79	3	2	1	5	822	ST-21 complex
5968	OXC111	7	28	4	28	17	34	12	573	ST-573 complex
5970	OXC113	2	21	5	37	2	1	5	206	ST-206 complex
5971	OXC114	4	7	73	4	1	7	1	845	ST-45 complex
5972	OXC115	7	53	2	10	11	3	3	574	ST-574 complex
5973	OXC116	7	53	2	10	11	3	3	574	ST-574 complex
5974	OXC117	7	17	5	2	10	3	6	353	ST-353 complex
5976	OXC119	7	2	5	2	10	3	6	5	ST-353 complex
5977	OXC120	1	4	2	2	6	3	17	61	ST-61 complex
5978	OXC121	7	53	2	10	11	3	3	574	ST-574 complex
5979	OXC122	2	4	1	2	7	1	5	48	ST-48 complex
5980	OXC123	2	1	1	3	2	1	3	262	ST-21 complex
5981	OXC124	2	111	21	3	2	1	5	870	ST-21 complex
5983	OXC126	2	111	21	3	2	1	5	870	ST-21 complex
5984	OXC127	2	4	2	4	19	3	6	658	ST-658 complex
5985	OXC128	47	4	5	10	23	120	8	875	ST-446 complex
5986	OXC129	2	1	5	3	2	1	5	19	ST-21 complex
5987	OXC130	2	4	1	2	7	1	5	48	ST-48 complex
5988	OXC131	9	2	4	62	4	5	6	257	ST-257 complex
5989	OXC132	7	53	2	10	11	3	3	574	ST-574 complex
5990	OXC133	2	4	2	4	19	3	6	658	ST-658 complex
5991	OXC134	7	53	2	10	11	3	3	574	ST-574 complex
5992	OXC135	2	1	1	3	7	1	5	104	ST-21 complex
5993	OXC136	9	2	4	6	4	5	8	857	ST-257 complex
5994	OXC137	2	1	1	3	7	1	5	104	ST-21 complex
5996	OXC139	7	17	2	15	23	3	12	51	ST-443 complex
5997	OXC140	2	2	5	2	2	1	5	858	ST-206 complex
5998	OXC141	1	4	2	2	6	3	17	61	ST-61 complex
6001	OXC144	2	1	12	3	2	1	5	50	ST-21 complex
6002	OXC145	7	53	2	10	11	3	3	574	ST-574 complex
6004	OXC147	9	2	4	62	4	5	6	257	ST-257 complex
6005	OXC148	2	1	1	3	2	1	3	262	ST-21 complex
6006	OXC149	18	109	82	24	138	61	16	869
6007	OXC150	4	7	10	4	1	7	1	45	ST-45 complex
6008	OXC151	7	53	2	10	11	3	3	574	ST-574 complex
6009	OXC152	7	53	2	10	11	3	3	574	ST-574 complex
6010	OXC153	47	55	5	10	11	3	8	862	ST-446 complex
6011	OXC154	7	17	2	15	23	3	12	51	ST-443 complex
6012	OXC155	2	1	79	3	2	1	5	822	ST-21 complex
6013	OXC156	7	17	2	15	23	3	12	51	ST-443 complex
6014	OXC157	2	1	1	3	2	1	5	21	ST-21 complex
6015	OXC158	7	53	2	10	11	3	3	574	ST-574 complex
6016	OXC159	2	1	12	3	2	1	5	50	ST-21 complex
6017	OXC160	7	17	2	15	23	3	12	51	ST-443 complex
6019	OXC162	8	2	5	53	2	3	1	863	ST-607 complex
6020	OXC163	7	2	5	2	10	3	6	5	ST-353 complex
6021	OXC164	9	2	2	2	11	5	6	824	ST-257 complex
6022	OXC165	2	1	12	3	2	1	5	50	ST-21 complex
6023	OXC166	33	39	30	10	11	3	3	1599	ST-574 complex
6024	OXC167	7	17	2	15	23	3	12	51	ST-443 complex
6025	OXC168	4	7	2	4	1	7	1	418	ST-45 complex
6026	OXC169	9	2	4	62	4	5	6	257	ST-257 complex
6027	OXC170	7	53	2	10	11	3	3	574	ST-574 complex
6028	OXC171	4	7	40	4	42	51	1	267	ST-283 complex
6029	OXC172	1	4	2	2	6	3	17	61	ST-61 complex
6030	OXC173	2	4	2	4	19	3	6	658	ST-658 complex
6031	OXC174	7	2	5	2	10	3	6	5	ST-353 complex
6032	OXC175	7	17	2	15	23	3	12	51	ST-443 complex
6033	OXC176	8	10	2	2	11	12	6	354	ST-354 complex
6034	OXC177	7	53	2	10	11	3	3	574	ST-574 complex
6037	OXC180	2	1	1	3	2	1	5	21	ST-21 complex
6038	OXC181	7	17	2	15	23	3	12	51	ST-443 complex
6039	OXC182	2	1	1	3	7	1	5	104	ST-21 complex
6040	OXC183	9	2	2	2	11	61	6	878	ST-354 complex
6041	OXC184	2	4	1	2	7	1	5	48	ST-48 complex
6042	OXC185	8	1	6	3	11	1	1	879
6043	OXC186	2	17	2	3	2	1	5	883	ST-21 complex
6044	OXC187	3	1	5	17	11	11	6	49	ST-49 complex
6045	OXC188	2	4	2	4	19	3	6	658	ST-658 complex
6046	OXC189	2	1	1	3	7	1	5	104	ST-21 complex
6047	OXC190	7	4	5	68	93	3	46	882
6048	OXC191	7	17	5	2	10	3	6	353	ST-353 complex
6049	OXC192	2	1	1	3	2	1	3	262	ST-21 complex
6050	OXC193	7	112	5	62	23	67	6	880
6051	OXC194	9	2	4	62	4	5	6	257	ST-257 complex
6053	OXC196	9	17	52	10	10	3	1	881
6054	OXC197	24	2	2	2	10	3	1	464	ST-464 complex
6055	OXC198	24	21	2	2	89	59	6	606	ST-460 complex
6056	OXC199	2	1	12	3	2	1	5	50	ST-21 complex
6057	OXC200	3	1	5	17	11	11	6	49	ST-49 complex
6059	OXC202	1	6	60	24	12	28	1	508	ST-508 complex
6060	OXC203	7	53	2	10	11	3	3	574	ST-574 complex
6061	OXC204	62	4	5	2	2	1	5	572	ST-206 complex
6062	OXC205	7	17	2	15	23	3	12	51	ST-443 complex
6063	OXC206	7	53	2	10	11	3	3	574	ST-574 complex
6064	OXC207	2	1	5	3	2	1	5	19	ST-21 complex
6065	OXC208	7	28	4	28	84	34	35	325	ST-573 complex
6066	OXC209	2	1	1	3	7	1	5	104	ST-21 complex
6067	OXC210	7	17	5	2	10	3	6	353	ST-353 complex
6068	OXC211	8	1	6	3	2	1	1	44	ST-21 complex
6069	OXC212	47	55	5	10	11	68	8	446	ST-446 complex
6070	OXC213	7	112	5	62	23	67	6	880
6071	OXC214	2	1	1	3	2	1	5	21	ST-21 complex
6072	OXC215	7	17	5	2	10	3	6	353	ST-353 complex
6073	OXC216	3	1	5	17	11	11	6	49	ST-49 complex
6074	OXC217	9	25	2	10	22	3	6	52	ST-52 complex
6075	OXC218	10	27	16	19	10	5	7	403	ST-403 complex
6077	OXC220	8	17	5	2	10	59	6	400	ST-353 complex
6078	OXC221	4	7	10	4	42	7	1	137	ST-45 complex
6079	OXC222	7	17	2	15	23	3	12	51	ST-443 complex
6081	OXC224	2	4	1	4	19	62	5	475	ST-48 complex
6082	OXC225	2	4	1	4	19	62	5	475	ST-48 complex
6083	OXC226	64	70	68	97	122	106	16	801
6084	OXC227	2	1	21	3	2	1	5	53	ST-21 complex
6085	OXC228	7	2	5	2	10	3	6	5	ST-353 complex
6086	OXC229	8	17	5	2	10	59	6	400	ST-353 complex
6087	OXC230	1	2	42	4	153	9	8	1377	ST-42 complex
6088	OXC231	2	21	5	37	2	1	5	206	ST-206 complex
6089	OXC232	10	27	43	19	6	18	7	270	ST-403 complex
6090	OXC233	7	17	2	15	23	3	12	51	ST-443 complex
6092	OXC235	24	2	5	72	2	5	6	1374
6094	OXC237	7	53	2	10	11	3	3	574	ST-574 complex
6095	OXC238	7	53	2	10	11	3	3	574	ST-574 complex
6096	OXC239	10	27	16	119	10	5	7	920	ST-403 complex
6097	OXC240	2	1	1	3	7	1	5	104	ST-21 complex
6098	OXC241	7	17	2	15	23	3	12	51	ST-443 complex
6099	OXC242	4	7	10	4	1	7	1	45	ST-45 complex
6101	OXC244	4	7	10	4	1	7	1	45	ST-45 complex
6102	OXC245	7	112	42	62	11	67	6	877
6103	OXC246	2	1	12	3	2	1	5	50	ST-21 complex
6104	OXC247	83	84	5	10	11	3	46	1071
6105	OXC248	9	2	4	62	4	5	6	257	ST-257 complex
6106	OXC249	24	2	5	53	23	3	1	904	ST-607 complex
6107	OXC250	1	4	2	2	6	3	17	61	ST-61 complex
6108	OXC251	8	17	5	2	10	59	6	400	ST-353 complex
6109	OXC252	2	4	1	2	7	1	5	48	ST-48 complex
6111	OXC254	7	17	2	15	23	3	12	51	ST-443 complex
6112	OXC255	2	4	1	2	7	1	5	48	ST-48 complex
6113	OXC256	2	1	5	3	2	1	5	19	ST-21 complex
6114	OXC257	2	15	4	3	154	25	35	905
6115	OXC258	7	17	2	15	23	3	12	51	ST-443 complex
6116	OXC259	2	1	5	3	2	1	5	19	ST-21 complex
6117	OXC260	4	7	10	4	42	7	1	137	ST-45 complex
6118	OXC261	7	28	4	28	17	34	12	573	ST-573 complex
6119	OXC262	1	3	6	4	3	3	69	921	ST-22 complex
6120	OXC263	9	2	4	62	4	5	6	257	ST-257 complex
6121	OXC264	7	1	2	2	4	3	6	82	ST-353 complex
6122	OXC265	3	1	5	17	11	11	6	49	ST-49 complex
6123	OXC266	7	17	2	15	23	3	12	51	ST-443 complex
6126	OXC269	2	21	5	37	2	1	5	206	ST-206 complex
6127	OXC270	8	2	5	53	11	3	1	607	ST-607 complex
6128	OXC271	2	4	1	2	7	1	5	48	ST-48 complex
6129	OXC272	22	61	4	64	74	25	23	977	ST-1034 complex
6130	OXC273	4	7	10	4	1	7	1	45	ST-45 complex
6131	OXC274	2	1	1	3	2	1	5	21	ST-21 complex
6132	OXC275	2	75	4	48	141	34	1	814	ST-661 complex
6133	OXC276	2	1	5	3	2	1	5	19	ST-21 complex
6134	OXC277	18	33	22	160	139	86	16	1083
6136	OXC279	2	1	5	3	2	1	5	19	ST-21 complex
6137	OXC280	7	2	5	2	10	3	6	5	ST-353 complex
6139	OXC282	7	17	2	15	23	3	12	51	ST-443 complex
6141	OXC284	2	1	5	3	2	54	5	266	ST-21 complex
6142	OXC285	7	2	5	2	10	3	6	5	ST-353 complex
6143	OXC286	2	1	12	4	2	1	5	1086	ST-21 complex
6144	OXC287	2	4	1	4	19	62	5	475	ST-48 complex
6145	OXC288	2	4	2	4	19	3	6	658	ST-658 complex
6146	OXC289	9	2	4	62	4	5	6	257	ST-257 complex
6147	OXC290	7	2	5	2	10	3	6	5	ST-353 complex
6148	OXC291	7	2	5	2	10	3	6	5	ST-353 complex
6149	OXC292	8	17	5	2	10	59	6	400	ST-353 complex
6150	OXC293	2	1	1	3	2	1	5	21	ST-21 complex
6152	OXC295	9	2	4	62	4	5	6	257	ST-257 complex
6153	OXC296	7	53	2	15	11	3	3	919	ST-574 complex
6154	OXC297	7	17	2	15	23	3	12	51	ST-443 complex
6155	OXC298	7	28	4	28	17	34	12	573	ST-573 complex
6156	OXC299	2	75	4	48	141	34	1	814	ST-661 complex
6157	OXC300	7	17	2	15	23	3	12	51	ST-443 complex
6158	OXC301	2	1	12	3	2	1	5	50	ST-21 complex
6159	OXC302	2	4	1	2	7	1	5	48	ST-48 complex
6160	OXC303	7	17	2	15	23	3	12	51	ST-443 complex
6162	OXC305	2	4	1	4	19	1	5	918	ST-48 complex
6164	OXC307	4	7	143	4	2	7	1	1373	ST-45 complex
6167	OXC310	9	2	4	62	4	5	6	257	ST-257 complex
6168	OXC311	2	21	1	3	2	1	5	917	ST-21 complex
6169	OXC312	3	1	5	17	11	11	6	49	ST-49 complex
6170	OXC313	2	1	21	3	2	123	5	916	ST-21 complex
6171	OXC314	1	3	6	4	3	3	3	22	ST-22 complex
6173	OXC316	2	1	21	3	2	1	5	53	ST-21 complex
6174	OXC317	2	1	21	3	2	123	5	916	ST-21 complex
6175	OXC318	2	4	1	2	7	1	5	48	ST-48 complex
6176	OXC319	9	2	4	62	4	5	6	257	ST-257 complex
6177	OXC320	7	2	5	2	10	3	6	5	ST-353 complex
6178	OXC321	24	2	5	53	23	3	1	904	ST-607 complex
6179	OXC322	2	1	21	3	2	1	5	53	ST-21 complex
6180	OXC323	2	1	1	3	2	1	5	21	ST-21 complex
6181	OXC324	2	17	2	3	2	1	5	883	ST-21 complex
6182	OXC325	2	1	1	3	2	1	5	21	ST-21 complex
6183	OXC326	7	17	2	15	23	3	12	51	ST-443 complex
6184	OXC327	9	2	2	2	11	5	6	824	ST-257 complex
6185	OXC328	2	1	1	3	2	1	5	21	ST-21 complex
6186	OXC329	9	2	4	62	4	5	6	257	ST-257 complex
6187	OXC330	2	21	5	37	2	1	5	206	ST-206 complex
6188	OXC331	2	1	1	3	2	1	5	21	ST-21 complex
6189	OXC332	2	1	12	3	2	1	5	50	ST-21 complex
6190	OXC333	2	4	5	2	2	1	5	227	ST-206 complex
6191	OXC334	2	1	1	3	2	1	5	21	ST-21 complex
6192	OXC335	2	1	12	3	2	1	5	50	ST-21 complex
6193	OXC336	62	4	5	2	2	1	5	572	ST-206 complex
6194	OXC337	8	17	5	2	10	59	6	400	ST-353 complex
6195	OXC338	7	21	5	62	4	61	44	436
6196	OXC339	1	2	42	85	11	9	8	27	ST-362 complex
6197	OXC340	2	21	5	37	2	1	5	206	ST-206 complex
6198	OXC341	9	2	4	62	4	5	6	257	ST-257 complex
6199	OXC342	1	3	6	4	3	3	3	22	ST-22 complex
6200	OXC343	24	30	5	2	22	3	6	1075	ST-353 complex
6201	OXC344	2	1	1	3	2	1	5	21	ST-21 complex
6202	OXC345	2	4	2	4	19	3	6	658	ST-658 complex
6203	OXC346	9	2	4	62	4	5	6	257	ST-257 complex
6204	OXC347	7	53	2	10	11	3	3	574	ST-574 complex
6205	OXC348	2	1	5	2	11	1	26	466
6206	OXC349	1	4	2	4	185	3	6	1395	ST-658 complex
6207	OXC350	7	28	4	28	17	34	12	573	ST-573 complex
6208	OXC351	9	2	4	62	4	5	6	257	ST-257 complex
6209	OXC352	9	25	2	10	22	3	6	52	ST-52 complex
6210	OXC353	7	17	2	15	23	3	12	51	ST-443 complex
6211	OXC354	10	2	107	137	120	76	1	1080
6212	OXC355	4	7	10	4	1	7	1	45	ST-45 complex
6214	OXC357	2	1	12	3	2	1	5	50	ST-21 complex
6215	OXC358	4	7	10	4	1	7	1	45	ST-45 complex
6216	OXC359	2	1	1	3	2	1	5	21	ST-21 complex
6217	OXC360	7	17	2	15	23	3	12	51	ST-443 complex
6220	OXC363	2	1	21	3	2	1	5	53	ST-21 complex
6221	OXC364	7	17	2	15	23	3	12	51	ST-443 complex
6222	OXC365	8	2	5	53	11	3	1	607	ST-607 complex
6223	OXC366	2	4	1	93	11	3	6	523	ST-658 complex
6224	OXC367	2	4	1	2	7	1	5	48	ST-48 complex
6225	OXC368	2	1	1	3	2	1	3	262	ST-21 complex
6226	OXC369	9	2	4	62	4	5	6	257	ST-257 complex
6227	OXC370	1	4	2	2	6	3	17	61	ST-61 complex
6228	OXC371	8	10	2	2	11	12	6	354	ST-354 complex
6229	OXC372	1	4	2	2	6	3	17	61	ST-61 complex
6230	OXC373	2	1	21	3	2	1	5	53	ST-21 complex
6231	OXC374	2	35	2	37	2	3	5	1072	ST-206 complex
6232	OXC375	2	1	5	3	2	1	5	19	ST-21 complex
6233	OXC376	9	2	4	62	4	5	6	257	ST-257 complex
6234	OXC377	9	30	2	2	89	137	6	1074	ST-460 complex
6235	OXC378	2	4	1	4	19	62	5	475	ST-48 complex
6236	OXC379	2	1	12	3	2	1	5	50	ST-21 complex
6237	OXC380	2	1	12	3	2	1	5	50	ST-21 complex
6238	OXC381	2	1	12	3	2	1	5	50	ST-21 complex
6239	OXC382	1	2	3	4	5	9	3	42	ST-42 complex
6240	OXC383	2	4	1	2	7	1	5	48	ST-48 complex
6241	OXC384	2	35	2	43	23	3	12	1396	ST-443 complex
6242	OXC385	9	2	4	62	4	5	6	257	ST-257 complex
6243	OXC386	2	21	5	37	2	1	5	206	ST-206 complex
6244	OXC387	9	2	4	62	4	5	6	257	ST-257 complex
6247	OXC390	4	7	10	4	42	51	1	583	ST-45 complex
6248	OXC391	7	53	2	10	11	3	3	574	ST-574 complex
6249	OXC392	9	2	4	62	4	5	6	257	ST-257 complex
6251	OXC394	9	2	4	62	4	5	6	257	ST-257 complex
6252	OXC395	2	1	1	3	2	1	5	21	ST-21 complex
6253	OXC396	7	21	5	62	4	61	44	436
6256	OXC399	1	2	42	4	3	40	3	447	ST-42 complex
6257	OXC400	9	2	4	62	4	5	6	257	ST-257 complex
6258	OXC401	2	1	21	3	2	1	5	53	ST-21 complex
6259	OXC402	4	7	10	4	42	51	1	583	ST-45 complex
6260	OXC403	2	1	5	3	2	1	5	19	ST-21 complex
6261	OXC404	2	1	1	3	2	1	5	21	ST-21 complex
6262	OXC405	4	7	10	4	42	7	1	137	ST-45 complex
6263	OXC406	4	7	10	4	42	7	1	137	ST-45 complex
6264	OXC407	9	2	4	62	4	5	6	257	ST-257 complex
6266	OXC409	2	1	21	3	2	1	5	53	ST-21 complex
6267	OXC410	2	17	2	3	2	1	5	883	ST-21 complex
6268	OXC411	2	21	5	37	2	1	5	206	ST-206 complex
6269	OXC412	2	1	12	3	2	1	5	50	ST-21 complex
6270	OXC413	2	4	5	2	7	1	5	66	ST-48 complex
6271	OXC414	9	2	4	62	4	5	6	257	ST-257 complex
6272	OXC415	1	3	6	4	3	3	3	22	ST-22 complex
6274	OXC417	24	17	2	15	23	3	12	443	ST-443 complex
6276	OXC419	1	2	42	4	3	40	3	447	ST-42 complex
6277	OXC420	9	2	4	62	4	5	6	257	ST-257 complex
6278	OXC421	7	28	4	28	17	34	77	1079	ST-573 complex
6279	OXC422	1	3	6	4	3	3	3	22	ST-22 complex
6280	OXC423	4	7	10	4	42	7	1	137	ST-45 complex
6281	OXC424	2	1	12	3	2	1	5	50	ST-21 complex
6282	OXC425	24	2	5	53	23	3	1	904	ST-607 complex
6283	OXC426	2	1	1	3	140	3	5	806	ST-21 complex
6285	OXC428	4	7	10	4	1	7	1	45	ST-45 complex
6286	OXC429	1	2	42	4	3	40	3	447	ST-42 complex
6287	OXC430	4	7	10	4	42	7	1	137	ST-45 complex
6288	OXC431	9	2	4	62	4	5	6	257	ST-257 complex
6290	OXC433	7	17	2	15	23	3	12	51	ST-443 complex
6291	OXC434	1	4	2	2	6	3	6	93	ST-61 complex
6292	OXC435	9	2	4	62	4	5	6	257	ST-257 complex
6293	OXC436	1	4	2	2	6	3	17	61	ST-61 complex
6294	OXC437	2	1	1	3	2	1	5	21	ST-21 complex
6295	OXC438	4	7	10	4	1	7	1	45	ST-45 complex
6296	OXC439	2	1	1	3	2	1	5	21	ST-21 complex
6297	OXC440	8	7	4	4	125	7	1	1003	ST-45 complex
6298	OXC441	7	17	2	15	23	3	12	51	ST-443 complex
6299	OXC442	8	1	6	3	2	1	1	44	ST-21 complex
6300	OXC443	7	17	2	15	23	3	12	51	ST-443 complex
6301	OXC444	4	7	10	4	1	7	1	45	ST-45 complex
6303	OXC446	1	4	2	2	6	3	17	61	ST-61 complex
6304	OXC447	9	2	4	62	4	5	6	257	ST-257 complex
6305	OXC448	8	10	2	2	11	12	6	354	ST-354 complex
6307	OXC450	8	10	2	2	11	12	6	354	ST-354 complex
6308	OXC451	47	55	5	10	11	48	8	450	ST-446 complex
6309	OXC452	14	17	5	2	11	3	6	356	ST-353 complex
6310	OXC453	2	1	12	3	2	1	5	50	ST-21 complex
6312	OXC455	4	7	10	4	1	7	1	45	ST-45 complex
6314	OXC457	9	2	2	2	11	195	6	1375	ST-354 complex
6315	OXC458	2	1	1	3	2	1	3	262	ST-21 complex
6317	OXC460	9	17	52	10	10	3	1	881
6318	OXC461	7	17	2	15	23	3	12	51	ST-443 complex
6319	OXC462	4	7	40	4	42	51	1	267	ST-283 complex
6320	OXC463	2	4	1	2	7	1	5	48	ST-48 complex
6321	OXC464	62	4	5	2	2	1	5	572	ST-206 complex
6322	OXC465	2	1	1	3	2	1	5	21	ST-21 complex
6324	OXC467	1	3	6	4	3	3	3	22	ST-22 complex
6325	OXC468	2	21	5	37	2	1	5	206	ST-206 complex
6326	OXC469	2	1	12	3	2	1	5	50	ST-21 complex
6328	OXC471	2	1	1	3	2	1	5	21	ST-21 complex
6329	OXC472	8	10	2	2	11	12	6	354	ST-354 complex
6330	OXC473	2	1	21	3	2	1	5	53	ST-21 complex
6331	OXC474	2	75	4	48	141	34	1	814	ST-661 complex
6332	OXC475	2	1	5	2	11	1	26	466
6333	OXC476	1	2	3	4	5	9	3	42	ST-42 complex
6334	OXC477	9	2	4	62	4	5	6	257	ST-257 complex
6335	OXC478	2	4	5	2	2	1	5	227	ST-206 complex
6336	OXC479	2	1	5	2	11	90	26	1378
6338	OXC481	7	53	2	10	11	3	3	574	ST-574 complex
6339	OXC482	7	4	2	2	11	3	5	1076	ST-61 complex
6340	OXC483	7	17	2	15	86	3	1	1078	ST-443 complex
6341	OXC484	2	1	21	3	2	1	5	53	ST-21 complex
6342	OXC485	2	21	5	37	2	1	5	206	ST-206 complex
6343	OXC486	1	3	6	4	3	3	3	22	ST-22 complex
6344	OXC487	2	1	1	3	2	1	5	21	ST-21 complex
6345	OXC488	7	21	5	62	4	61	44	436
6346	OXC489	4	7	10	4	1	7	1	45	ST-45 complex
6347	OXC490	7	149	5	2	10	3	6	1046	ST-353 complex
6348	OXC491	2	1	1	3	2	1	5	21	ST-21 complex
6349	OXC492	4	7	10	4	1	7	1	45	ST-45 complex
6350	OXC493	1	2	3	4	5	9	3	42	ST-42 complex
6351	OXC494	2	1	5	3	2	1	5	19	ST-21 complex
6352	OXC495	2	1	42	3	148	1	5	861	ST-21 complex
6354	OXC497	4	7	40	4	42	51	1	267	ST-283 complex
6356	OXC499	8	2	5	53	11	3	1	607	ST-607 complex
6357	OXC500	8	10	2	2	11	12	6	354	ST-354 complex
6358	OXC501	2	1	1	3	7	1	5	104	ST-21 complex
6359	OXC502	7	17	2	15	23	3	12	51	ST-443 complex
6360	OXC503	8	17	5	2	10	59	6	400	ST-353 complex
6361	OXC504	2	10	2	4	19	3	6	1044	ST-658 complex
6362	OXC505	7	2	5	2	10	3	6	5	ST-353 complex
6363	OXC506	2	4	2	4	19	3	6	658	ST-658 complex
6366	OXC509	62	4	5	2	2	1	5	572	ST-206 complex
6368	OXC511	2	1	1	3	2	1	5	21	ST-21 complex
6369	OXC512	2	1	1	3	2	1	5	21	ST-21 complex
6370	OXC513	2	4	5	2	2	1	5	227	ST-206 complex
6371	OXC514	7	2	5	2	10	3	6	5	ST-353 complex
6372	OXC515	1	4	2	2	6	3	17	61	ST-61 complex
6373	OXC516	1	2	42	4	98	165	34	1077
6374	OXC517	14	45	2	4	19	3	6	312	ST-658 complex
6375	OXC518	2	1	21	3	2	1	5	53	ST-21 complex
6376	OXC519	2	1	21	3	2	1	5	53	ST-21 complex
6377	OXC520	4	7	10	4	1	7	1	45	ST-45 complex
6378	OXC521	9	2	4	62	4	5	6	257	ST-257 complex
6379	OXC522	24	2	2	2	10	3	1	464	ST-464 complex
6380	OXC523	9	2	2	185	11	5	6	1380	ST-257 complex
6381	OXC524	1	4	2	2	6	3	17	61	ST-61 complex
6384	OXC527	2	4	1	2	7	1	5	48	ST-48 complex
6385	OXC528	111	33	78	184	122	17	16	1376
6387	OXC530	24	30	2	2	89	59	6	460	ST-460 complex
6388	OXC531	2	115	57	26	127	29	35	1301	ST-692 complex
6389	OXC532	2	4	1	2	7	51	5	205	ST-48 complex
6392	OXC535	2	1	1	3	2	1	5	21	ST-21 complex
6394	OXC537	6	4	5	2	2	157	5	1045
6395	OXC538	37	4	4	48	13	25	57	1030
6396	OXC539	9	2	4	62	4	5	6	257	ST-257 complex
6397	OXC540	9	2	4	62	4	5	6	257	ST-257 complex
6398	OXC541	8	1	6	3	2	1	1	44	ST-21 complex
6400	OXC543	79	27	33	44	10	5	7	1043	ST-403 complex
6401	OXC544	8	10	2	2	67	12	6	1042	ST-354 complex
6402	OXC545	7	17	2	15	23	3	12	51	ST-443 complex
6403	OXC546	2	1	10	3	2	1	5	141	ST-21 complex
6404	OXC547	1	2	3	4	5	9	3	42	ST-42 complex
6405	OXC548	7	15	5	62	67	3	6	581	ST-353 complex
6406	OXC549	4	7	10	4	1	7	1	45	ST-45 complex
6407	OXC550	2	4	1	2	7	1	5	48	ST-48 complex
6408	OXC551	9	2	4	62	4	5	6	257	ST-257 complex
6409	OXC552	1	2	6	4	3	3	3	1047	ST-22 complex
6410	OXC553	4	7	10	4	42	51	1	583	ST-45 complex
6411	OXC554	2	1	1	3	2	1	5	21	ST-21 complex
6412	OXC555	9	2	4	62	4	5	6	257	ST-257 complex
6414	OXC557	8	17	5	2	10	59	6	400	ST-353 complex
6415	OXC558	2	1	12	3	2	1	5	50	ST-21 complex
6416	OXC559	9	25	2	10	23	3	6	775	ST-52 complex
6417	OXC560	1	2	3	4	5	9	3	42	ST-42 complex
6418	OXC561	7	17	2	15	23	3	12	51	ST-443 complex
6419	OXC562	9	2	4	62	4	5	6	257	ST-257 complex
6420	OXC563	2	1	5	3	2	1	5	19	ST-21 complex
6421	OXC564	4	7	10	4	42	51	1	583	ST-45 complex
6422	OXC565	8	10	2	2	11	12	6	354	ST-354 complex
6423	OXC566	2	1	1	5	2	1	5	47	ST-21 complex
6424	OXC567	2	4	1	93	11	3	6	523	ST-658 complex
6425	OXC568	2	21	5	3	2	1	5	46	ST-206 complex
6426	OXC569	64	99	78	104	139	108	16	841
6427	OXC570	2	4	1	4	19	62	5	475	ST-48 complex
6428	OXC571	7	15	5	62	67	3	6	581	ST-353 complex
6429	OXC572	9	2	4	62	4	5	6	257	ST-257 complex
6430	OXC573	2	4	1	2	7	1	5	48	ST-48 complex
6431	OXC574	2	4	1	4	19	62	5	475	ST-48 complex
6432	OXC575	2	1	1	3	7	1	5	104	ST-21 complex
6433	OXC576	2	4	1	4	19	62	5	475	ST-48 complex
6434	OXC577	9	2	4	62	4	5	6	257	ST-257 complex
6435	OXC578	4	7	10	4	1	7	1	45	ST-45 complex
6436	OXC579	2	4	84	105	236	25	57	1397
6437	OXC580	2	1	5	3	2	1	5	19	ST-21 complex
6438	OXC581	9	2	4	62	4	5	6	257	ST-257 complex
6439	OXC582	8	10	2	2	89	12	6	1073	ST-354 complex
6440	OXC583	4	7	10	4	1	7	1	45	ST-45 complex
6441	OXC584	4	7	10	4	1	7	1	45	ST-45 complex
6442	OXC585	2	4	1	2	7	1	5	48	ST-48 complex
6443	OXC586	2	7	10	4	1	7	1	233	ST-45 complex
6444	OXC587	2	1	5	3	2	1	5	19	ST-21 complex
6445	OXC588	8	10	2	2	11	12	6	354	ST-354 complex
6447	OXC590	9	2	4	62	4	5	6	257	ST-257 complex
6448	OXC591	4	7	10	4	1	7	1	45	ST-45 complex
6449	OXC592	7	53	2	10	11	3	3	574	ST-574 complex
6450	OXC593	9	2	4	62	4	5	6	257	ST-257 complex
6451	OXC594	47	55	5	10	11	48	8	450	ST-446 complex
6452	OXC595	2	1	21	3	2	1	5	53	ST-21 complex
6453	OXC596	2	1	1	3	2	1	5	21	ST-21 complex
6455	OXC598	8	2	5	53	11	3	1	607	ST-607 complex
6456	OXC599	7	28	53	28	17	34	12	1379	ST-573 complex
6457	OXC600	64	33	20	181	122	17	16	1371
6459	OXC602	2	1	6	3	2	1	5	148	ST-21 complex
6460	OXC603	7	2	5	2	10	3	6	5	ST-353 complex
6462	OXC605	2	1	1	3	7	1	5	104	ST-21 complex
6463	OXC606	2	1	12	3	2	1	5	50	ST-21 complex
6464	OXC607	9	2	5	15	22	3	46	1372
6465	OXC608	4	7	10	4	1	7	1	45	ST-45 complex
6466	OXC609	2	4	5	93	11	3	6	1398	ST-658 complex
6467	OXC610	7	17	2	15	23	3	12	51	ST-443 complex
6468	OXC611	8	10	2	2	11	12	6	354	ST-354 complex
6469	OXC612	9	2	4	62	4	5	6	257	ST-257 complex
6470	OXC613	9	2	4	62	4	5	6	257	ST-257 complex
6471	OXC614	7	112	42	62	11	67	6	877
6472	OXC615	7	17	2	15	23	3	12	51	ST-443 complex
6473	OXC616	4	7	10	4	1	7	1	45	ST-45 complex
6474	OXC617	22	61	4	64	74	25	23	977	ST-1034 complex
6475	OXC618	2	4	1	2	7	1	5	48	ST-48 complex
6476	OXC619	2	17	2	3	2	1	5	883	ST-21 complex
6477	OXC620	2	21	5	37	60	1	5	273	ST-206 complex
16047	OXC236	7	21	2	2	86	3	1	4293	ST-464 complex

## Sheet: Human_Year2
id	isolate	aspA	glnA	gltA	glyA	pgm	tkt	uncA	ST (MLST)	clonal_complex (MLST)
13320	OXC622	9	2	4	62	4	5	6	257	ST-257 complex
13321	OXC623	7	17	2	15	23	3	12	51	ST-443 complex
13322	OXC624	2	1	21	3	2	1	5	53	ST-21 complex
13323	OXC625	7	21	5	62	4	61	44	436
13325	OXC628	2	1	1	3	7	1	5	104	ST-21 complex
13326	OXC632	2	1	1	3	7	1	5	104	ST-21 complex
13327	OXC633	8	10	2	2	11	12	6	354	ST-354 complex
13328	OXC634	22	15	4	64	74	25	23	1709	ST-1034 complex
13329	OXC635	9	2	4	62	4	5	6	257	ST-257 complex
13330	OXC636	9	2	4	62	4	5	6	257	ST-257 complex
13331	OXC637	6	4	5	2	2	1	5	122	ST-206 complex
13333	OXC639	9	2	4	62	4	5	6	257	ST-257 complex
13334	OXC641	4	7	10	4	1	7	1	45	ST-45 complex
13335	OXC642	8	1	6	3	11	1	1	879
13336	OXC643	2	4	1	93	11	3	6	523	ST-658 complex
13337	OXC644	2	21	5	37	60	1	5	273	ST-206 complex
13338	OXC645	2	1	1	3	2	1	5	21	ST-21 complex
13339	OXC647	2	1	1	3	7	1	5	104	ST-21 complex
13340	OXC648	2	4	1	2	7	1	5	48	ST-48 complex
13342	OXC650	62	4	5	2	2	1	5	572	ST-206 complex
13343	OXC651	4	7	40	4	42	51	1	267	ST-283 complex
13344	OXC652	2	1	1	3	2	1	5	21	ST-21 complex
13346	OXC654	7	17	2	15	23	3	12	51	ST-443 complex
13347	OXC655	7	84	42	62	11	67	6	5711
13348	OXC656	8	2	5	62	4	5	1	584	ST-257 complex
13349	OXC657	2	1	12	3	2	1	5	50	ST-21 complex
13350	OXC660	2	1	21	3	2	1	5	53	ST-21 complex
13351	OXC661	9	2	4	62	4	5	6	257	ST-257 complex
13352	OXC662	6	4	5	2	2	1	5	122	ST-206 complex
13353	OXC663	2	1	1	3	7	1	5	104	ST-21 complex
13354	OXC664	2	1	21	3	2	1	5	53	ST-21 complex
13355	OXC665	2	1	21	3	2	1	5	53	ST-21 complex
13356	OXC666	9	2	4	62	4	5	6	257	ST-257 complex
13357	OXC667	9	25	2	10	23	3	6	775	ST-52 complex
13358	OXC668	10	27	16	19	10	5	7	403	ST-403 complex
13359	OXC669	7	17	2	15	23	3	12	51	ST-443 complex
13360	OXC671	2	4	1	4	19	62	5	475	ST-48 complex
13361	OXC675	9	2	4	62	4	5	6	257	ST-257 complex
13362	OXC676	2	4	1	4	19	1	5	918	ST-48 complex
13363	OXC677	9	2	4	62	4	5	6	257	ST-257 complex
13364	OXC678	24	21	2	2	89	59	6	606	ST-460 complex
13365	OXC679	2	1	1	3	2	1	5	21	ST-21 complex
13366	OXC680	2	1	5	3	2	1	5	19	ST-21 complex
13367	OXC681	2	1	21	3	2	1	5	53	ST-21 complex
13368	OXC682	79	21	2	10	11	68	8	4054	ST-446 complex
13369	OXC684	4	7	10	4	42	7	1	137	ST-45 complex
13370	OXC685	1	2	42	4	5	9	3	4055	ST-42 complex
13371	OXC687	7	28	4	28	17	34	12	573	ST-573 complex
13373	OXC689	7	17	2	15	23	3	12	51	ST-443 complex
13375	OXC691	2	4	2	4	19	3	6	658	ST-658 complex
13376	OXC692	7	17	5	2	10	3	6	353	ST-353 complex
13378	OXC694	9	2	4	62	4	5	6	257	ST-257 complex
13379	OXC695	2	1	12	3	2	1	5	50	ST-21 complex
13380	OXC697	1	4	303	4	3	3	6	4483	ST-22 complex
13381	OXC698	10	23	16	19	6	18	7	55	ST-403 complex
13382	OXC699	2	21	5	37	60	1	5	273	ST-206 complex
13383	OXC700	8	2	5	53	11	3	1	607	ST-607 complex
13384	OXC701	7	17	2	15	23	3	12	51	ST-443 complex
13385	OXC704	7	28	4	28	17	34	12	573	ST-573 complex
13386	OXC705	62	4	5	2	2	1	5	572	ST-206 complex
13387	OXC706	9	2	4	62	4	5	6	257	ST-257 complex
13388	OXC707	8	2	5	53	11	3	1	607	ST-607 complex
13389	OXC708	2	1	1	3	2	1	5	21	ST-21 complex
13390	OXC709	9	2	4	62	4	5	6	257	ST-257 complex
13391	OXC710	2	1	5	3	2	1	5	19	ST-21 complex
13392	OXC711	2	1	5	3	2	1	5	19	ST-21 complex
13393	OXC712	8	2	2	53	11	3	1	4056	ST-607 complex
13394	OXC713	2	10	2	4	19	3	6	1044	ST-658 complex
13395	OXC715	14	17	5	2	11	3	6	356	ST-353 complex
13396	OXC716	2	1	1	3	2	1	5	21	ST-21 complex
13397	OXC717	2	1	21	3	2	1	5	53	ST-21 complex
13398	OXC718	2	1	21	3	2	1	5	53	ST-21 complex
13400	OXC720	2	4	1	93	11	3	6	523	ST-658 complex
13401	OXC722	2	4	1	93	11	3	6	523	ST-658 complex
13402	OXC723	9	2	4	62	4	5	6	257	ST-257 complex
13403	OXC724	10	27	16	19	10	5	7	403	ST-403 complex
13404	OXC725	7	4	2	68	11	3	5	4057	ST-574 complex
13405	OXC726	2	10	2	4	19	3	6	1044	ST-658 complex
13407	OXC728	160	84	5	267	11	3	5	4058
13408	OXC729	2	75	80	48	141	34	1	1400	ST-661 complex
13409	OXC730	2	1	21	3	2	1	5	53	ST-21 complex
13410	OXC731	8	10	2	2	11	12	6	354	ST-354 complex
13411	OXC732	1	3	6	4	3	3	3	22	ST-22 complex
13412	OXC733	4	7	10	4	1	7	1	45	ST-45 complex
13413	OXC734	10	27	43	19	6	18	7	270	ST-403 complex
13414	OXC735	2	21	5	37	2	1	5	206	ST-206 complex
13415	OXC736	7	17	2	15	23	3	12	51	ST-443 complex
13416	OXC737	24	17	4	10	23	3	12	4886	ST-443 complex
13417	OXC738	7	28	4	28	17	34	12	573	ST-573 complex
13418	OXC739	9	2	4	62	4	5	6	257	ST-257 complex
13419	OXC740	2	4	5	2	2	1	5	227	ST-206 complex
13420	OXC741	7	53	2	10	11	3	3	574	ST-574 complex
13423	OXC745	7	1	2	83	2	3	6	441
13424	OXC746	2	4	1	2	7	1	5	48	ST-48 complex
13425	OXC748	2	1	12	3	2	1	5	50	ST-21 complex
13426	OXC749	9	2	2	2	11	61	6	878	ST-354 complex
13427	OXC750	24	30	2	2	89	59	6	460	ST-460 complex
13428	OXC751	7	17	5	2	11	3	6	462	ST-353 complex
13429	OXC752	7	17	52	10	11	3	6	2036	ST-353 complex
13430	OXC754	9	2	4	62	4	5	6	257	ST-257 complex
13431	OXC755	14	21	2	10	86	3	6	161	ST-52 complex
13432	OXC757	9	2	4	62	4	5	6	257	ST-257 complex
13434	OXC759	2	1	12	3	2	1	5	50	ST-21 complex
13435	OXC760	9	25	2	10	22	3	6	52	ST-52 complex
13436	OXC761	2	4	5	2	2	3	8	4887
13437	OXC763	2	1	1	3	2	1	5	21	ST-21 complex
13438	OXC764	7	53	2	10	11	3	3	574	ST-574 complex
13439	OXC765	1	4	2	2	6	3	17	61	ST-61 complex
13440	OXC766	8	10	2	2	11	12	6	354	ST-354 complex
13441	OXC767	9	27	43	19	6	18	7	4888
13443	OXC769	2	21	5	37	60	1	5	273	ST-206 complex
13444	OXC770	8	10	2	2	11	12	6	354	ST-354 complex
13445	OXC771	9	2	4	62	4	22	6	4972	ST-257 complex
13446	OXC772	9	2	4	62	4	5	6	257	ST-257 complex
13447	OXC773	2	1	1	3	2	1	3	262	ST-21 complex
13448	OXC774	2	21	5	37	2	1	5	206	ST-206 complex
13449	OXC775	1	3	6	4	3	3	3	22	ST-22 complex
13450	OXC776	2	1	1	3	7	1	5	104	ST-21 complex
13451	OXC777	9	2	4	62	4	5	6	257	ST-257 complex
13452	OXC778	1	6	5	195	12	28	1	2187	ST-508 complex
13453	OXC779	2	1	1	3	2	1	3	262	ST-21 complex
13454	OXC780	2	1	1	3	2	1	5	21	ST-21 complex
13455	OXC781	24	17	2	15	23	3	12	443	ST-443 complex
13456	OXC783	1	2	3	4	5	9	3	42	ST-42 complex
13457	OXC784	2	1	5	3	2	1	5	19	ST-21 complex
13458	OXC785	10	27	43	19	6	18	7	270	ST-403 complex
13459	OXC786	8	7	40	92	42	51	1	4889	ST-283 complex
13461	OXC790	8	17	5	2	10	59	6	400	ST-353 complex
13462	OXC791	2	1	1	3	2	1	5	21	ST-21 complex
13463	OXC792	2	1	1	3	2	1	5	21	ST-21 complex
13464	OXC793	62	4	5	2	2	1	5	572	ST-206 complex
13465	OXC794	4	7	10	4	1	7	1	45	ST-45 complex
13466	OXC796	9	2	4	62	4	5	6	257	ST-257 complex
13467	OXC797	7	4	1	68	11	58	6	2131
13468	OXC798	2	4	1	4	19	62	5	475	ST-48 complex
13470	OXC800	2	4	1	4	19	62	5	475	ST-48 complex
13471	OXC802	2	1	21	3	2	1	5	53	ST-21 complex
13472	OXC803	2	1	1	3	2	1	5	21	ST-21 complex
13473	OXC810	3	1	5	17	11	11	6	49	ST-49 complex
13474	OXC811	2	4	1	4	19	62	5	475	ST-48 complex
13476	OXC814	9	2	4	62	4	5	6	257	ST-257 complex
13478	OXC816	2	4	1	4	19	62	5	475	ST-48 complex
13479	OXC817	7	53	2	10	11	3	3	574	ST-574 complex
13480	OXC818	9	2	4	62	4	5	6	257	ST-257 complex
13481	OXC819	3	1	5	17	11	11	6	49	ST-49 complex
13483	OXC821	2	1	1	3	2	1	5	21	ST-21 complex
13484	OXC822	9	2	4	62	4	5	6	257	ST-257 complex
13485	OXC824	9	282	4	62	4	5	6	4973	ST-257 complex
13486	OXC825	2	1	5	3	10	1	5	2985	ST-21 complex
13487	OXC826	2	1	1	3	2	1	5	21	ST-21 complex
13488	OXC827	2	1	1	3	2	1	5	21	ST-21 complex
13489	OXC830	2	356	12	3	2	1	5	4660	ST-21 complex
13490	OXC831	8	2	5	53	11	3	1	607	ST-607 complex
13491	OXC832	2	1	1	3	7	1	5	104	ST-21 complex
13493	OXC834	10	27	43	19	10	5	7	435	ST-403 complex
13494	OXC835	2	4	1	2	7	1	5	48	ST-48 complex
13495	OXC837	9	2	4	62	4	5	6	257	ST-257 complex
13496	OXC838	9	2	4	62	4	5	6	257	ST-257 complex
13497	OXC839	2	4	2	4	19	3	6	658	ST-658 complex
13498	OXC840	9	2	4	62	4	5	6	257	ST-257 complex
13499	OXC841	1	4	2	2	6	3	17	61	ST-61 complex
13500	OXC842	9	2	4	62	4	5	6	257	ST-257 complex
13501	OXC843	2	4	1	4	19	62	5	475	ST-48 complex
13502	OXC844	2	1	21	3	2	1	5	53	ST-21 complex
13503	OXC845	1	4	2	2	6	3	17	61	ST-61 complex
13504	OXC846	2	4	1	2	7	1	5	48	ST-48 complex
13505	OXC848	2	1	1	3	7	1	5	104	ST-21 complex
13506	OXC849	8	1	6	3	2	1	1	44	ST-21 complex
13507	OXC850	62	4	5	2	2	1	5	572	ST-206 complex
13508	OXC851	1	2	3	4	5	9	3	42	ST-42 complex
13509	OXC852	9	2	4	62	4	5	6	257	ST-257 complex
13510	OXC854	2	1	12	3	2	1	5	50	ST-21 complex
13512	OXC856	2	4	1	2	7	1	5	48	ST-48 complex
13513	OXC857	2	4	1	4	19	62	5	475	ST-48 complex
13514	OXC858	2	75	4	48	141	34	1	814	ST-661 complex
13515	OXC859	8	2	2	212	153	253	147	2328
13516	OXC861	8	17	5	2	10	59	6	400	ST-353 complex
13517	OXC862	2	4	1	2	7	1	5	48	ST-48 complex
13518	OXC863	7	17	2	15	23	3	12	51	ST-443 complex
13519	OXC865	2	1	21	3	2	1	5	53	ST-21 complex
13520	OXC866	4	7	10	4	1	7	1	45	ST-45 complex
13521	OXC867	9	2	4	62	4	5	6	257	ST-257 complex
13522	OXC869	2	1	12	3	2	1	5	50	ST-21 complex
13523	OXC870	7	4	1	68	11	58	6	2131
13524	OXC871	2	1	12	3	2	1	5	50	ST-21 complex
13525	OXC872	1	2	42	4	90	25	8	587	ST-362 complex
13526	OXC873	7	17	2	15	23	3	12	51	ST-443 complex
13527	OXC874	2	17	2	3	2	1	5	883	ST-21 complex
13528	OXC876	2	21	5	37	2	1	5	206	ST-206 complex
13529	OXC877	24	2	2	2	10	289	1	2315	ST-464 complex
13531	OXC879	2	1	12	3	2	1	5	50	ST-21 complex
13532	OXC880	9	2	4	62	4	5	6	257	ST-257 complex
13533	OXC882	1	4	2	2	6	3	17	61	ST-61 complex
13534	OXC883	1	4	2	2	6	3	17	61	ST-61 complex
13536	OXC885	62	4	5	2	2	1	5	572	ST-206 complex
13537	OXC888	2	1	5	3	2	1	5	19	ST-21 complex
13539	OXC892	10	27	16	19	10	5	7	403	ST-403 complex
13540	OXC893	7	17	2	15	23	3	12	51	ST-443 complex
13541	OXC894	2	1	5	3	2	54	5	266	ST-21 complex
13542	OXC896	2	4	1	2	7	1	5	48	ST-48 complex
13543	OXC898	2	21	5	37	60	1	5	273	ST-206 complex
13544	OXC900	9	2	4	62	4	5	6	257	ST-257 complex
13545	OXC902	9	2	4	62	4	5	6	257	ST-257 complex
13546	OXC905	2	1	1	3	2	1	3	262	ST-21 complex
13547	OXC906	2	59	74	27	128	25	23	700
13549	OXC910	62	4	5	2	2	1	5	572	ST-206 complex
13550	OXC913	2	17	2	3	2	1	5	883	ST-21 complex
13551	OXC914	2	4	1	4	19	62	5	475	ST-48 complex
13552	OXC915	1	4	2	2	6	3	17	61	ST-61 complex
13553	OXC916	2	1	10	3	2	1	5	141	ST-21 complex
13554	OXC917	2	1	21	3	2	1	5	53	ST-21 complex
13555	OXC918	2	1	12	3	2	1	5	50	ST-21 complex
13556	OXC919	1	4	2	2	6	3	17	61	ST-61 complex
13557	OXC920	7	17	2	15	23	3	12	51	ST-443 complex
13558	OXC922	8	10	16	2	11	12	6	2049	ST-354 complex
13559	OXC923	9	2	4	62	4	5	6	257	ST-257 complex
13560	OXC924	7	53	2	10	11	3	3	574	ST-574 complex
13561	OXC925	8	2	5	62	4	5	1	584	ST-257 complex
13562	OXC926	4	7	40	4	42	51	1	267	ST-283 complex
13563	OXC927	1	6	60	24	12	28	1	508	ST-508 complex
13564	OXC928	7	28	4	28	17	34	12	573	ST-573 complex
13565	OXC929	2	39	5	37	2	1	5	4974	ST-206 complex
13566	OXC930	9	2	4	62	4	5	6	257	ST-257 complex
13567	OXC931	2	1	12	3	2	1	5	50	ST-21 complex
13568	OXC933	8	1	2	2	11	12	6	1476	ST-354 complex
13570	OXC936	9	2	4	62	4	5	6	257	ST-257 complex
13571	OXC937	8	10	2	2	11	12	6	354	ST-354 complex
13572	OXC938	2	75	4	48	141	34	1	814	ST-661 complex
13573	OXC939	9	2	4	62	4	5	6	257	ST-257 complex
13574	OXC940	8	10	2	10	11	12	6	969	ST-354 complex
13576	OXC942	1	3	6	4	3	3	3	22	ST-22 complex
13577	OXC943	9	17	52	10	10	3	1	881
13578	OXC944	2	1	5	3	2	1	5	19	ST-21 complex
13579	OXC945	7	2	5	2	10	3	6	5	ST-353 complex
13580	OXC946	2	1	12	3	2	1	5	50	ST-21 complex
13581	OXC947	8	10	2	2	11	12	6	354	ST-354 complex
13582	OXC948	10	27	43	19	6	18	7	270	ST-403 complex
13583	OXC949	7	17	5	2	10	3	6	353	ST-353 complex
13584	OXC950	2	4	1	4	19	62	5	475	ST-48 complex
13585	OXC951	9	2	4	62	4	5	6	257	ST-257 complex
13586	OXC953	8	10	2	2	11	12	6	354	ST-354 complex
13587	OXC954	2	1	1	3	2	1	5	21	ST-21 complex
13588	OXC955	2	4	1	4	19	62	5	475	ST-48 complex
13589	OXC956	2	1	12	3	2	1	5	50	ST-21 complex
13590	OXC957	27	2	22	104	115	86	31	3756
13591	OXC958	2	1	21	89	2	1	5	507	ST-21 complex
13592	OXC959	8	10	2	2	11	12	6	354	ST-354 complex
13593	OXC960	2	4	2	2	6	1	5	38	ST-48 complex
13594	OXC961	3	1	5	17	11	11	6	49	ST-49 complex
13595	OXC962	2	1	21	3	2	1	5	53	ST-21 complex
13596	OXC963	7	53	2	10	11	3	3	574	ST-574 complex
13597	OXC965	2	4	1	2	7	1	5	48	ST-48 complex
13598	OXC966	8	2	5	62	4	5	1	584	ST-257 complex
13599	OXC967	24	30	2	2	89	59	6	460	ST-460 complex
13600	OXC968	1	308	95	49	436	353	258	3742
13601	OXC969	7	53	2	10	11	3	3	574	ST-574 complex
13602	OXC970	2	75	4	28	141	25	1	4895	ST-661 complex
13603	OXC971	8	2	5	53	11	3	1	607	ST-607 complex
13604	OXC972	7	112	5	62	11	67	6	2324
13605	OXC973	2	4	1	2	7	1	5	48	ST-48 complex
13607	OXC975	4	7	10	4	1	7	1	45	ST-45 complex
13608	OXC976	2	1	12	3	2	1	5	50	ST-21 complex
13609	OXC977	10	81	50	87	120	76	52	794	ST-677 complex
13610	OXC978	8	2	5	53	11	3	1	607	ST-607 complex
13611	OXC979	2	4	1	4	19	62	5	475	ST-48 complex
13613	OXC981	249	4	5	93	11	3	6	4061
13614	OXC982	7	17	2	15	23	3	12	51	ST-443 complex
13615	OXC983	8	1	6	3	2	1	1	44	ST-21 complex
13617	OXC987	2	1	5	3	2	1	5	19	ST-21 complex
13618	OXC988	2	4	1	2	7	1	5	48	ST-48 complex
13619	OXC989	2	4	1	2	7	1	5	48	ST-48 complex
13620	OXC990	10	54	43	4	10	5	130	4975
13621	OXC991	7	17	2	15	23	3	12	51	ST-443 complex
13622	OXC993	4	7	10	4	1	7	1	45	ST-45 complex
13623	OXC994	9	2	4	62	4	5	6	257	ST-257 complex
13624	OXC995	8	10	2	2	11	12	6	354	ST-354 complex
13625	OXC996	2	1	1	3	2	1	5	21	ST-21 complex
13626	OXC997	7	2	5	2	10	3	6	5	ST-353 complex
13627	OXC999	2	1	5	3	2	1	5	19	ST-21 complex
13628	OXC1001	9	2	4	62	4	5	6	257	ST-257 complex
13629	OXC1002	9	2	4	62	4	5	6	257	ST-257 complex
13631	OXC1004	7	17	2	15	23	3	12	51	ST-443 complex
13632	OXC1006	4	7	10	4	1	7	1	45	ST-45 complex
13633	OXC1007	4	7	10	4	1	7	1	45	ST-45 complex
13634	OXC1008	9	2	2	2	11	195	6	1375	ST-354 complex
13636	OXC1014	2	1	1	3	2	1	5	21	ST-21 complex
13637	OXC1015	2	27	1	4	19	1	5	4062	ST-21 complex
13638	OXC1016	4	7	10	4	1	7	1	45	ST-45 complex
13640	OXC1018	4	7	10	4	1	7	1	45	ST-45 complex
13641	OXC1020	4	7	40	4	42	7	1	334	ST-45 complex
13642	OXC1021	4	7	40	4	42	51	1	267	ST-283 complex
13643	OXC1022	9	2	2	2	11	5	6	824	ST-257 complex
13644	OXC1023	7	53	2	10	11	3	3	574	ST-574 complex
13645	OXC1024	8	2	5	53	11	3	1	607	ST-607 complex
13646	OXC1027	4	7	10	4	1	7	1	45	ST-45 complex
13647	OXC1028	1	4	2	2	6	1	17	432	ST-61 complex
13648	OXC1029	4	7	40	4	42	51	1	267	ST-283 complex
13649	OXC1031	24	17	2	15	23	3	12	443	ST-443 complex
13650	OXC1032	2	4	1	2	7	1	5	48	ST-48 complex
13651	OXC1033	8	10	2	2	11	12	6	354	ST-354 complex
13652	OXC1035	4	7	10	4	1	7	1	45	ST-45 complex
13653	OXC1036	8	10	2	210	11	12	6	2033	ST-354 complex
13654	OXC1037	4	7	10	4	1	7	1	45	ST-45 complex
13655	OXC1038	2	4	2	2	6	1	5	38	ST-48 complex
13656	OXC1039	9	2	4	62	4	5	6	257	ST-257 complex
13658	OXC1041	4	7	10	4	1	7	1	45	ST-45 complex
13659	OXC1042	9	2	4	62	4	5	6	257	ST-257 complex
13660	OXC1043	22	15	4	64	74	25	23	1709	ST-1034 complex
13661	OXC1044	7	53	2	10	11	3	3	574	ST-574 complex
13662	OXC1046	4	7	40	4	42	51	1	267	ST-283 complex
13663	OXC1047	4	7	10	4	1	7	1	45	ST-45 complex
13664	OXC1049	7	2	5	2	10	3	6	5	ST-353 complex
13665	OXC1050	2	1	12	3	2	1	5	50	ST-21 complex
13666	OXC1051	9	2	4	62	4	5	6	257	ST-257 complex
13667	OXC1052	4	7	10	4	42	7	1	137	ST-45 complex
13668	OXC1053	2	4	1	2	7	1	5	48	ST-48 complex
13669	OXC1054	22	15	4	64	74	25	23	1709	ST-1034 complex
13670	OXC1056	9	2	4	62	4	5	6	257	ST-257 complex
13671	OXC1057	2	1	12	3	2	1	5	50	ST-21 complex
13672	OXC1058	7	17	2	15	23	3	12	51	ST-443 complex
13673	OXC1060	7	1	2	83	2	3	6	441
13674	OXC1061	7	1	2	83	2	3	6	441
13675	OXC1062	7	17	2	15	23	3	12	51	ST-443 complex
13676	OXC1063	1	4	2	4	185	3	6	1395	ST-658 complex
13677	OXC1064	1	6	22	24	12	28	1	132	ST-508 complex
13678	OXC1065	9	2	4	62	4	3	6	2260	ST-257 complex
13679	OXC1066	8	10	2	2	11	12	6	354	ST-354 complex
13680	OXC1067	4	7	10	4	1	7	1	45	ST-45 complex
13681	OXC1068	2	1	10	3	2	1	5	141	ST-21 complex
13682	OXC1069	2	1	10	3	2	1	5	141	ST-21 complex
13683	OXC1070	2	17	2	3	2	1	5	883	ST-21 complex
13684	OXC1071	8	2	5	53	11	3	1	607	ST-607 complex
13685	OXC1072	9	2	4	62	4	5	6	257	ST-257 complex
13686	OXC1073	8	10	2	2	11	12	6	354	ST-354 complex
13687	OXC1074	4	7	10	4	1	7	1	45	ST-45 complex
13688	OXC1075	2	1	12	3	2	1	5	50	ST-21 complex
13689	OXC1076	4	7	10	4	1	7	1	45	ST-45 complex
13690	OXC1077	2	1	21	3	2	1	5	53	ST-21 complex
13692	OXC1079	2	1	1	3	2	1	5	21	ST-21 complex
13693	OXC1082	4	7	10	4	42	7	1	137	ST-45 complex
13694	OXC1084	8	2	5	53	11	3	1	607	ST-607 complex
13695	OXC1085	7	53	2	10	11	3	3	574	ST-574 complex
13696	OXC1086	8	10	2	2	11	12	6	354	ST-354 complex
13697	OXC1087	7	1	2	83	2	3	6	441
13698	OXC1088	2	4	2	4	19	3	6	658	ST-658 complex
13700	OXC1090	37	365	21	394	505	24	23	4678
13701	OXC1091	4	7	40	4	42	51	1	267	ST-283 complex
13702	OXC1092	2	1	5	3	2	1	5	19	ST-21 complex
13703	OXC1093	7	71	5	62	11	67	6	449
13704	OXC1094	2	257	80	243	2	3	212	4890
13705	OXC1096	8	2	5	53	11	3	1	607	ST-607 complex
13706	OXC1098	7	53	2	10	11	3	3	574	ST-574 complex
13707	OXC1101	2	1	1	3	2	1	5	21	ST-21 complex
13708	OXC1104	24	2	2	2	10	3	1	464	ST-464 complex
13709	OXC1106	2	4	1	2	7	1	5	48	ST-48 complex
13711	OXC1108	9	2	4	62	4	5	6	257	ST-257 complex
13712	OXC1109	1	4	2	2	6	3	17	61	ST-61 complex
13713	OXC1112	2	21	5	37	60	1	5	273	ST-206 complex
13715	OXC1119	2	1	21	3	2	1	5	53	ST-21 complex
13716	OXC1120	8	1	6	3	2	1	1	44	ST-21 complex
13717	OXC1121	4	7	40	4	42	51	1	267	ST-283 complex
13720	OXC1124	2	1	12	3	2	1	5	50	ST-21 complex
13721	OXC1125	4	7	40	4	42	51	1	267	ST-283 complex
13722	OXC1127	2	4	1	4	19	62	5	475	ST-48 complex
13723	OXC1128	2	21	5	37	2	1	5	206	ST-206 complex
13725	OXC1131	2	4	1	2	7	1	5	48	ST-48 complex
13726	OXC1133	2	4	5	2	2	1	5	227	ST-206 complex
13727	OXC1134	7	53	2	10	11	3	3	574	ST-574 complex
13728	OXC1136	4	7	10	4	42	7	1	137	ST-45 complex
13729	OXC1137	2	4	1	4	19	62	5	475	ST-48 complex
13730	OXC1138	7	4	5	2	11	1	5	429	ST-48 complex
13731	OXC1139	4	7	10	1	1	7	1	25	ST-45 complex
13732	OXC1140	2	1	21	3	2	1	5	53	ST-21 complex
13733	OXC1141	4	7	40	4	42	51	1	267	ST-283 complex
13734	OXC1143	7	17	5	2	11	3	6	462	ST-353 complex
13735	OXC1144	14	17	5	2	11	3	6	356	ST-353 complex
13736	OXC1146	8	17	5	2	10	59	6	400	ST-353 complex
13737	OXC1147	7	53	2	10	11	3	3	574	ST-574 complex
13738	OXC1148	62	4	5	2	11	1	5	613	ST-48 complex
13740	OXC1150	4	7	10	4	1	7	1	45	ST-45 complex
13741	OXC1151	2	1	5	3	2	1	5	19	ST-21 complex
13742	OXC1153	14	45	2	4	19	3	6	312	ST-658 complex
13743	OXC1154	7	112	42	62	11	67	6	877
13745	OXC1156	4	7	10	4	42	7	1	137	ST-45 complex
13746	OXC1158	4	7	10	4	1	7	1	45	ST-45 complex
13748	OXC1162	2	1	1	3	2	1	5	21	ST-21 complex
13749	OXC1163	4	7	10	4	1	7	1	45	ST-45 complex
13750	OXC1164	149	1	5	3	2	1	5	2121	ST-21 complex
13751	OXC1168	8	10	2	2	11	12	6	354	ST-354 complex
13752	OXC1170	4	7	40	4	42	51	1	267	ST-283 complex
13753	OXC1171	149	1	5	3	2	1	5	2121	ST-21 complex
13754	OXC1172	1	4	2	2	6	3	17	61	ST-61 complex
13755	OXC1173	2	1	1	3	2	1	5	21	ST-21 complex
13756	OXC1175	4	7	10	4	1	7	1	45	ST-45 complex
13757	OXC1176	7	17	2	15	23	3	12	51	ST-443 complex
13758	OXC1177	8	2	5	62	4	5	1	584	ST-257 complex
13759	OXC1178	2	1	1	3	2	1	5	21	ST-21 complex
13760	OXC1179	1	4	2	2	22	3	17	4891	ST-61 complex
13761	OXC1180	6	4	5	2	89	282	5	3157
13762	OXC1181	2	4	1	4	19	62	5	475	ST-48 complex
13763	OXC1183	2	1	1	3	2	1	5	21	ST-21 complex
13764	OXC1184	8	2	5	53	11	3	1	607	ST-607 complex
13765	OXC1187	9	2	4	62	4	5	6	257	ST-257 complex
13766	OXC1189	149	1	5	3	2	1	5	2121	ST-21 complex
13767	OXC1190	7	17	2	15	23	3	12	51	ST-443 complex
13768	OXC1192	2	4	1	4	19	62	5	475	ST-48 complex
13769	OXC1194	4	7	10	4	42	7	1	137	ST-45 complex
13770	OXC1195	4	7	10	4	1	7	1	45	ST-45 complex
13771	OXC1196	8	1	6	3	11	1	1	879
13772	OXC1197	7	53	2	10	11	3	3	574	ST-574 complex
13773	OXC1198	2	1	5	3	2	1	5	19	ST-21 complex
13776	OXC1202	7	53	2	10	11	3	3	574	ST-574 complex
13778	OXC1206	47	2	5	10	11	48	8	2850	ST-446 complex
13779	OXC1207	55	21	2	71	11	37	3	2133
13780	OXC1208	9	2	4	62	4	5	6	257	ST-257 complex
13781	OXC1210	2	1	12	3	2	1	5	50	ST-21 complex
13782	OXC1211	2	75	4	48	103	34	1	661	ST-661 complex
13783	OXC1213	2	1	21	3	2	1	5	53	ST-21 complex
13784	OXC1214	7	17	5	2	86	3	1	2122	ST-353 complex
13785	OXC1215	9	25	2	10	22	3	6	52	ST-52 complex
13786	OXC1216	8	10	2	2	11	12	6	354	ST-354 complex
13787	OXC1217	2	1	21	3	2	1	5	53	ST-21 complex
13788	OXC1218	2	4	1	4	19	62	5	475	ST-48 complex
13789	OXC1219	9	2	4	62	4	5	6	257	ST-257 complex
13790	OXC1220	7	71	5	62	11	67	6	449
13791	OXC1221	1	3	6	4	3	3	3	22	ST-22 complex
13793	OXC1225	2	1	21	3	2	1	5	53	ST-21 complex
13794	OXC1226	9	2	4	62	4	5	12	2030	ST-257 complex
13796	OXC1228	1	3	6	4	3	3	3	22	ST-22 complex
13797	OXC1230	7	17	2	15	23	3	12	51	ST-443 complex
13799	OXC1232	8	10	2	2	11	12	6	354	ST-354 complex
13800	OXC1233	1	3	6	4	3	3	3	22	ST-22 complex
13801	OXC1235	9	2	4	62	4	5	6	257	ST-257 complex
13803	OXC1238	1	6	137	176	40	32	3	3889	ST-179 complex
13804	OXC1239	8	17	5	2	10	59	6	400	ST-353 complex
13805	OXC1240	22	2	27	297	2	436	5	5712
13806	OXC1243	7	17	2	15	23	3	12	51	ST-443 complex
13807	OXC1244	24	2	5	53	23	3	1	904	ST-607 complex
13808	OXC1245	4	7	10	4	42	7	1	137	ST-45 complex
13809	OXC1246	2	4	1	2	7	1	5	48	ST-48 complex
13810	OXC1247	14	2	5	72	2	383	6	4067
13811	OXC1248	4	7	10	4	1	7	1	45	ST-45 complex
13812	OXC1249	8	2	5	336	11	3	1	3623	ST-607 complex
13813	OXC1250	2	1	21	3	2	1	5	53	ST-21 complex
13814	OXC1252	2	1	1	3	2	1	3	262	ST-21 complex
13815	OXC1253	2	1	5	3	2	1	5	19	ST-21 complex
13816	OXC1254	9	2	4	62	4	5	6	257	ST-257 complex
13818	OXC1256	7	17	2	15	23	3	12	51	ST-443 complex
13819	OXC1257	2	1	1	3	2	1	3	262	ST-21 complex
13820	OXC1258	8	1	6	3	2	1	1	44	ST-21 complex
13821	OXC1259	7	53	2	10	11	3	3	574	ST-574 complex
13822	OXC1261	2	1	1	3	2	1	5	21	ST-21 complex
13823	OXC1262	9	2	4	62	4	5	6	257	ST-257 complex
13824	OXC1264	2	21	5	3	23	1	5	290	ST-206 complex
13826	OXC1266	2	1	1	3	2	1	5	21	ST-21 complex
13827	OXC1267	8	2	5	53	11	3	1	607	ST-607 complex
13828	OXC1268	4	7	10	4	42	51	1	583	ST-45 complex
13829	OXC1269	2	1	12	3	2	1	5	50	ST-21 complex
13830	OXC1272	2	4	1	4	19	62	5	475	ST-48 complex
13831	OXC1273	7	17	2	15	23	3	12	51	ST-443 complex
13832	OXC1274	7	17	2	15	23	3	12	51	ST-443 complex
13833	OXC1275	2	4	16	4	19	3	6	2060	ST-658 complex
13834	OXC1276	2	1	5	3	2	54	5	266	ST-21 complex
13835	OXC1277	4	7	40	4	42	51	1	267	ST-283 complex
13836	OXC1278	2	1	1	3	7	1	5	104	ST-21 complex
13837	OXC1279	7	53	2	10	11	3	3	574	ST-574 complex
13838	OXC1282	4	7	10	4	42	7	1	137	ST-45 complex
13839	OXC1283	2	4	1	2	7	1	5	48	ST-48 complex
13840	OXC1284	9	2	4	62	4	5	6	257	ST-257 complex
13841	OXC1285	8	10	2	10	11	12	6	969	ST-354 complex
13842	OXC1286	2	1	1	3	7	1	5	104	ST-21 complex
13843	OXC1287	2	1	5	3	2	1	5	19	ST-21 complex
13844	OXC1289	9	2	4	62	4	5	6	257	ST-257 complex
13845	OXC1290	2	10	2	4	19	3	6	1044	ST-658 complex
13846	OXC1292	9	2	4	62	4	5	6	257	ST-257 complex
13847	OXC1294	7	2	5	2	10	3	6	5	ST-353 complex

## Sheet: Human_Year3
id	isolate	aspA	glnA	gltA	glyA	pgm	tkt	uncA	ST (MLST)	clonal_complex (MLST)
13848	OXC1296	2	1	1	3	2	1	5	21	ST-21 complex
13849	OXC1297	1	4	2	2	6	3	17	61	ST-61 complex
13850	OXC1298	7	2	5	2	10	3	6	5	ST-353 complex
13851	OXC1300	2	1	5	3	2	1	5	19	ST-21 complex
13852	OXC1301	9	2	4	62	4	5	6	257	ST-257 complex
13853	OXC1302	9	2	4	62	4	5	6	257	ST-257 complex
13854	OXC1303	1	3	6	4	42	3	3	2151	ST-22 complex
13855	OXC1304	7	53	2	10	11	3	3	574	ST-574 complex
13857	OXC1306	4	7	10	4	1	7	1	45	ST-45 complex
13858	OXC1307	8	1	5	3	2	1	1	1519	ST-21 complex
13859	OXC1308	2	1	12	3	2	1	5	50	ST-21 complex
13860	OXC1309	9	2	4	6	4	5	6	17	ST-257 complex
13861	OXC1310	2	1	21	3	2	1	5	53	ST-21 complex
13862	OXC1314	2	10	2	4	19	3	6	1044	ST-658 complex
13863	OXC1315	7	71	5	62	11	67	6	449
13864	OXC1316	9	2	4	62	4	5	12	2030	ST-257 complex
13865	OXC1317	7	53	2	15	11	3	12	4700	ST-574 complex
13866	OXC1318	7	39	2	15	23	3	12	5076	ST-443 complex
13867	OXC1319	7	17	2	15	23	3	12	51	ST-443 complex
13868	OXC1321	9	2	4	62	4	5	6	257	ST-257 complex
13869	OXC1322	9	2	4	62	4	5	6	257	ST-257 complex
13870	OXC1324	9	2	4	62	4	5	12	2030	ST-257 complex
13872	OXC1327	7	71	5	62	11	67	6	449
13873	OXC1329	2	1	251	3	2	1	5	3626	ST-21 complex
13874	OXC1331	2	76	2	3	2	1	5	597	ST-21 complex
13875	OXC1333	31	1	5	3	2	1	5	4977	ST-21 complex
13876	OXC1334	10	27	16	19	10	5	7	403	ST-403 complex
13877	OXC1335	7	17	5	2	10	3	6	353	ST-353 complex
13879	OXC1337	2	1	12	3	2	1	5	50	ST-21 complex
13880	OXC1338	4	7	10	4	1	7	1	45	ST-45 complex
13881	OXC1339	2	1	12	3	2	1	5	50	ST-21 complex
13882	OXC1340	7	17	2	15	23	3	12	51	ST-443 complex
13883	OXC1341	2	1	5	3	2	1	5	19	ST-21 complex
13884	OXC1344	7	30	2	2	11	59	6	4701	ST-460 complex
13885	OXC1345	1	2	42	4	98	58	34	586
13886	OXC1348	9	2	4	62	4	5	6	257	ST-257 complex
13887	OXC1349	9	17	5	10	350	3	3	2274
13888	OXC1350	9	2	4	62	4	3	12	5077	ST-257 complex
13889	OXC1351	2	1	5	3	2	1	5	19	ST-21 complex
13890	OXC1352	2	75	4	48	141	34	1	814	ST-661 complex
13891	OXC1353	9	2	4	62	4	5	12	2030	ST-257 complex
13892	OXC1354	8	10	2	2	11	12	6	354	ST-354 complex
13893	OXC1355	2	1	1	3	2	1	5	21	ST-21 complex
13894	OXC1356	7	2	5	2	10	3	6	5	ST-353 complex
13895	OXC1360	62	4	5	2	2	1	5	572	ST-206 complex
13896	OXC1361	7	17	2	15	23	3	12	51	ST-443 complex
13897	OXC1362	2	1	1	3	2	1	5	21	ST-21 complex
13898	OXC1363	18	22	77	98	122	320	16	4569	ST-952 complex
13899	OXC1364	9	2	4	62	4	5	6	257	ST-257 complex
13900	OXC1365	7	4	1	25	11	358	5	3751
13901	OXC1366	9	2	4	62	4	5	6	257	ST-257 complex
13903	OXC1368	7	17	2	15	23	3	12	51	ST-443 complex
13904	OXC1369	114	1	103	140	459	164	5	4699
13905	OXC1370	1	4	2	2	6	3	17	61	ST-61 complex
13906	OXC1371	9	2	2	2	11	5	6	824	ST-257 complex
13907	OXC1372	9	2	4	62	4	5	6	257	ST-257 complex
13908	OXC1374	4	7	10	4	42	7	1	137	ST-45 complex
13909	OXC1375	9	2	4	62	4	5	6	257	ST-257 complex
13910	OXC1376	7	17	2	15	23	3	12	51	ST-443 complex
13912	OXC1378	7	17	2	15	23	3	12	51	ST-443 complex
13913	OXC1379	4	7	10	4	1	7	1	45	ST-45 complex
13914	OXC1381	2	4	1	2	7	1	5	48	ST-48 complex
13915	OXC1382	2	39	4	48	103	34	1	5078	ST-661 complex
13916	OXC1383	2	1	1	3	2	1	5	21	ST-21 complex
13917	OXC1384	62	4	5	2	2	1	5	572	ST-206 complex
13918	OXC1385	2	1	1	3	7	1	5	104	ST-21 complex
13919	OXC1386	2	1	5	3	2	3	5	190	ST-21 complex
13920	OXC1387	24	2	2	2	10	3	1	464	ST-464 complex
13922	OXC1389	62	4	5	2	2	1	5	572	ST-206 complex
13923	OXC1390	8	2	5	53	11	3	1	607	ST-607 complex
13924	OXC1391	2	4	1	2	7	1	5	48	ST-48 complex
13925	OXC1392	9	25	2	10	22	3	8	2100	ST-52 complex
13926	OXC1393	2	75	4	48	103	34	1	661	ST-661 complex
13927	OXC1394	4	7	10	4	10	7	1	2109	ST-45 complex
13928	OXC1395	2	4	2	4	19	3	6	658	ST-658 complex
13929	OXC1396	9	2	4	62	4	5	6	257	ST-257 complex
13930	OXC1397	14	21	2	10	86	3	6	161	ST-52 complex
13931	OXC1398	9	25	2	10	22	3	6	52	ST-52 complex
13932	OXC1399	7	53	2	10	11	3	3	574	ST-574 complex
13933	OXC1402	4	7	10	4	1	7	1	45	ST-45 complex
13934	OXC1404	2	21	5	37	2	1	5	206	ST-206 complex
13935	OXC1405	47	55	5	10	11	48	8	450	ST-446 complex
13936	OXC1406	2	1	1	3	2	1	5	21	ST-21 complex
13937	OXC1407	7	2	5	2	10	3	6	5	ST-353 complex
13938	OXC1409	4	7	10	4	42	7	1	137	ST-45 complex
13939	OXC1410	4	7	10	4	42	7	1	137	ST-45 complex
13940	OXC1412	7	4	6	68	188	3	46	2803
13941	OXC1413	9	2	4	62	4	5	12	2030	ST-257 complex
13942	OXC1414	2	1	21	3	2	1	5	53	ST-21 complex
13943	OXC1415	8	17	5	2	10	3	6	4697	ST-353 complex
13944	OXC1416	166	17	5	10	11	3	1	4713	ST-607 complex
13947	OXC1421	7	4	1	68	11	58	6	2131
13948	OXC1423	6	4	5	2	2	1	5	122	ST-206 complex
13949	OXC1426	2	1	1	3	2	1	5	21	ST-21 complex
13951	OXC1431	8	10	2	2	11	12	6	354	ST-354 complex
13952	OXC1432	1	4	2	2	6	3	17	61	ST-61 complex
13953	OXC1436	7	366	42	62	501	67	6	4399
13954	OXC1437	1	4	2	2	6	3	17	61	ST-61 complex
13955	OXC1439	2	1	21	3	2	1	5	53	ST-21 complex
13956	OXC1440	8	10	2	2	11	12	6	354	ST-354 complex
13957	OXC1442	8	10	2	2	11	12	6	354	ST-354 complex
13958	OXC1443	10	54	43	19	10	440	7	4976	ST-403 complex
13959	OXC1444	8	17	5	2	10	3	6	4697	ST-353 complex
13960	OXC1445	2	4	1	4	19	62	5	475	ST-48 complex
13961	OXC1446	9	2	4	62	4	5	6	257	ST-257 complex
13962	OXC1447	9	2	4	62	4	5	12	2030	ST-257 complex
13963	OXC1448	7	17	2	15	23	3	12	51	ST-443 complex
13965	OXC1450	1	4	2	2	6	3	17	61	ST-61 complex
13966	OXC1451	2	1	1	3	2	1	5	21	ST-21 complex
13967	OXC1452	24	17	2	15	23	3	12	443	ST-443 complex
13968	OXC1453	8	10	2	2	11	12	6	354	ST-354 complex
13969	OXC1454	7	17	2	15	23	3	12	51	ST-443 complex
13970	OXC1455	8	10	2	2	11	12	6	354	ST-354 complex
13972	OXC1457	7	17	2	15	23	3	12	51	ST-443 complex
13973	OXC1459	9	17	5	2	10	59	6	4705	ST-353 complex
13974	OXC1460	10	27	43	392	10	18	7	4892	ST-403 complex
13975	OXC1461	7	2	5	2	10	3	6	5	ST-353 complex
13976	OXC1462	2	4	1	4	19	1	5	918	ST-48 complex
13977	OXC1463	149	1	5	3	2	1	5	2121	ST-21 complex
13978	OXC1464	2	4	1	4	19	62	5	475	ST-48 complex
13979	OXC1466	6	4	5	2	2	282	5	4766
13980	OXC1467	2	7	5	2	2	1	5	2192	ST-206 complex
13982	OXC1469	9	2	5	333	11	3	1	3611	ST-607 complex
13983	OXC1470	8	17	5	2	10	59	6	400	ST-353 complex
13984	OXC1472	64	105	20	287	94	103	16	2401
13985	OXC1473	9	2	2	10	86	59	5	530
13986	OXC1474	8	10	2	210	11	12	6	2033	ST-354 complex
13987	OXC1476	2	1	1	3	2	1	5	21	ST-21 complex
13988	OXC1478	8	2	5	53	2	3	1	863	ST-607 complex
13989	OXC1479	268	55	5	10	11	68	8	4400	ST-446 complex
13990	OXC1483	2	1	5	3	2	1	5	19	ST-21 complex
13991	OXC1485	9	2	4	62	4	5	6	257	ST-257 complex
13992	OXC1487	2	84	12	3	11	1	5	3102	ST-21 complex
13993	OXC1488	2	84	12	3	11	1	5	3102	ST-21 complex
13994	OXC1489	2	84	12	3	11	1	5	3102	ST-21 complex
13995	OXC1490	8	10	2	2	11	12	6	354	ST-354 complex
13996	OXC1491	1	4	2	2	6	3	17	61	ST-61 complex
13997	OXC1492	8	10	2	2	11	12	6	354	ST-354 complex
13998	OXC1493	2	84	12	3	11	1	5	3102	ST-21 complex
13999	OXC1494	8	10	2	2	11	12	6	354	ST-354 complex
14000	OXC1495	2	1	21	3	2	1	5	53	ST-21 complex
14001	OXC1496	9	2	4	62	4	5	6	257	ST-257 complex
14002	OXC1497	2	84	12	3	11	1	5	3102	ST-21 complex
14003	OXC1498	2	84	12	3	11	1	5	3102	ST-21 complex
14004	OXC1499	9	2	4	62	4	5	6	257	ST-257 complex
14005	OXC1500	2	4	2	4	19	3	6	658	ST-658 complex
14006	OXC1504	7	2	5	2	10	3	6	5	ST-353 complex
14007	OXC1505	27	22	22	376	43	86	31	4279	ST-1275 complex
14010	OXC1514	24	2	2	2	10	3	1	464	ST-464 complex
14011	OXC1515	2	4	1	93	11	3	6	523	ST-658 complex
14012	OXC1516	2	75	4	48	103	34	1	661	ST-661 complex
14013	OXC1517	2	4	1	4	19	62	5	475	ST-48 complex
14014	OXC1518	9	2	4	62	4	5	12	2030	ST-257 complex
14015	OXC1519	2	1	1	3	2	1	5	21	ST-21 complex
14016	OXC1521	166	2	5	10	151	3	1	2927	ST-607 complex
14017	OXC1522	4	7	40	4	42	51	1	267	ST-283 complex
14018	OXC1523	4	7	40	4	42	51	1	267	ST-283 complex
14019	OXC1524	2	1	12	3	2	1	5	50	ST-21 complex
14020	OXC1525	7	17	5	2	149	25	6	2138	ST-353 complex
14021	OXC1526	2	1	1	3	2	1	5	21	ST-21 complex
14023	OXC1528	2	21	5	2	59	1	5	222	ST-206 complex
14024	OXC1529	6	4	5	2	2	1	5	122	ST-206 complex
14025	OXC1530	8	10	2	2	11	12	6	354	ST-354 complex
14026	OXC1531	2	1	21	3	2	1	5	53	ST-21 complex
14027	OXC1532	1	3	6	4	3	3	3	22	ST-22 complex
14028	OXC1533	2	4	1	4	19	62	5	475	ST-48 complex
14029	OXC1534	2	1	1	3	2	1	5	21	ST-21 complex
14030	OXC1536	2	1	12	3	2	1	5	50	ST-21 complex
14031	OXC1537	7	2	5	72	2	383	6	4684
14032	OXC1538	2	4	1	4	19	62	5	475	ST-48 complex
14033	OXC1539	8	10	2	2	11	12	6	354	ST-354 complex
14034	OXC1540	2	4	1	4	19	62	5	475	ST-48 complex
14035	OXC1541	7	2	5	2	10	3	6	5	ST-353 complex
14036	OXC1542	2	4	1	2	7	1	5	48	ST-48 complex
14037	OXC1543	9	2	4	62	4	5	6	257	ST-257 complex
14038	OXC1545	9	2	4	62	4	5	6	257	ST-257 complex
14039	OXC1546	1	6	60	24	12	28	1	508	ST-508 complex
14041	OXC1549	1	3	6	4	3	3	3	22	ST-22 complex
14042	OXC1550	2	75	4	48	103	34	1	661	ST-661 complex
14043	OXC1551	9	2	4	62	4	5	6	257	ST-257 complex
14044	OXC1552	9	2	4	62	4	5	6	257	ST-257 complex
14045	OXC1554	2	1	1	3	2	1	3	262	ST-21 complex
14046	OXC1555	2	1	1	3	2	1	5	21	ST-21 complex
14047	OXC1556	8	10	2	2	11	12	6	354	ST-354 complex
14048	OXC1557	7	1	2	2	4	3	6	82	ST-353 complex
14049	OXC1558	76	33	22	104	43	109	31	1540	ST-1275 complex
14051	OXC1560	7	84	5	10	119	178	26	1911
14052	OXC1561	22	10	5	362	2	3	5	4707
14053	OXC1562	2	193	1	2	263	1	5	2108	ST-48 complex
14054	OXC1563	7	17	2	15	23	3	12	51	ST-443 complex
14055	OXC1564	2	4	1	2	7	1	5	48	ST-48 complex
14056	OXC1565	2	15	4	3	154	25	35	905
14057	OXC1566	2	1	1	3	2	1	5	21	ST-21 complex
14058	OXC1567	9	2	4	62	4	5	12	2030	ST-257 complex
14059	OXC1568	2	4	1	2	7	1	5	48	ST-48 complex
14060	OXC1570	14	21	2	10	11	3	6	379	ST-52 complex
14061	OXC1572	9	2	4	62	4	5	6	257	ST-257 complex
14062	OXC1573	24	2	2	2	10	3	1	464	ST-464 complex
14063	OXC1574	2	75	4	48	141	34	1	814	ST-661 complex
14064	OXC1577	2	1	21	3	2	1	5	53	ST-21 complex
14065	OXC1578	9	2	2	2	11	5	6	824	ST-257 complex
14066	OXC1581	9	2	4	62	4	5	6	257	ST-257 complex
14067	OXC1582	9	2	4	62	4	5	6	257	ST-257 complex
14068	OXC1583	9	2	4	62	4	5	12	2030	ST-257 complex
14069	OXC1584	2	1	1	3	2	1	5	21	ST-21 complex
14070	OXC1585	9	2	4	62	4	5	12	2030	ST-257 complex
14071	OXC1587	7	17	2	15	23	3	12	51	ST-443 complex
14072	OXC1588	2	4	1	4	19	62	5	475	ST-48 complex
14073	OXC1589	2	4	1	4	19	62	5	475	ST-48 complex
14075	OXC1592	2	1	12	2	2	1	5	86	ST-21 complex
14076	OXC1593	2	1	12	3	2	1	5	50	ST-21 complex
14078	OXC1596	7	28	4	28	17	34	12	573	ST-573 complex
14079	OXC1599	2	4	1	4	19	62	5	475	ST-48 complex
14080	OXC1600	2	2	45	3	340	1	5	4715	ST-21 complex
14081	OXC1601	2	1	1	3	7	1	5	104	ST-21 complex
14082	OXC1602	2	1	1	3	2	1	3	262	ST-21 complex
14083	OXC1603	2	1	1	3	2	1	5	21	ST-21 complex
14084	OXC1605	22	15	4	64	74	25	23	1709	ST-1034 complex
14086	OXC1607	10	27	16	19	10	5	7	403	ST-403 complex
14088	OXC1609	7	53	2	10	11	3	3	574	ST-574 complex
14089	OXC1610	7	2	5	2	10	3	6	5	ST-353 complex
14091	OXC1616	9	2	4	62	4	5	6	257	ST-257 complex
14092	OXC1618	9	2	4	62	4	5	12	2030	ST-257 complex
14093	OXC1619	7	53	2	10	11	3	3	574	ST-574 complex
14094	OXC1620	2	4	2	4	19	3	6	658	ST-658 complex
14095	OXC1621	2	4	2	4	19	3	6	658	ST-658 complex
14096	OXC1622	2	4	2	4	19	3	6	658	ST-658 complex
14097	OXC1623	2	4	1	2	7	1	5	48	ST-48 complex
14098	OXC1624	9	25	2	10	22	3	6	52	ST-52 complex
14099	OXC1625	2	1	21	3	2	1	5	53	ST-21 complex
14100	OXC1626	7	2	5	2	10	3	6	5	ST-353 complex
14101	OXC1627	2	4	1	4	19	62	5	475	ST-48 complex
14103	OXC1630	64	21	5	2	60	1	5	4712	ST-206 complex
14104	OXC1631	7	53	2	10	11	3	3	574	ST-574 complex
14105	OXC1632	1	3	6	4	3	3	3	22	ST-22 complex
14106	OXC1634	9	25	2	10	22	3	6	52	ST-52 complex
14107	OXC1635	9	39	2	10	22	3	6	5080	ST-52 complex
14109	OXC1640	2	1	12	3	2	1	5	50	ST-21 complex
14110	OXC1641	9	2	4	62	4	5	12	2030	ST-257 complex
14111	OXC1642	2	1	5	3	2	1	5	19	ST-21 complex
14112	OXC1643	2	1	21	3	2	1	5	53	ST-21 complex
14113	OXC1644	7	17	2	15	23	3	12	51	ST-443 complex
14114	OXC1645	4	7	10	4	42	7	1	137	ST-45 complex
14115	OXC1646	9	2	4	62	4	5	12	2030	ST-257 complex
14116	OXC1647	2	4	1	2	7	1	5	48	ST-48 complex
14117	OXC1648	24	2	2	2	10	3	1	464	ST-464 complex
14118	OXC1649	2	1	1	3	2	1	5	21	ST-21 complex
14119	OXC1650	2	1	52	3	90	100	5	4716	ST-21 complex
14120	OXC1651	3	1	5	10	11	11	6	3720	ST-49 complex
14121	OXC1652	4	7	10	4	42	51	1	583	ST-45 complex
14122	OXC1653	2	1	12	3	2	1	5	50	ST-21 complex
14123	OXC1654	9	2	4	62	4	5	12	2030	ST-257 complex
14124	OXC1655	22	15	4	28	372	99	35	4708
14125	OXC1656	9	2	2	2	11	5	6	824	ST-257 complex
14126	OXC1657	9	2	4	62	4	5	12	2030	ST-257 complex
14127	OXC1658	24	2	5	53	23	3	1	904	ST-607 complex
14128	OXC1659	2	4	1	2	7	1	5	48	ST-48 complex
14129	OXC1660	2	1	1	3	2	1	5	21	ST-21 complex
14131	OXC1663	8	17	1	10	11	3	6	4704
14132	OXC1664	9	2	4	62	4	5	6	257	ST-257 complex
14133	OXC1665	2	1	5	3	2	3	5	190	ST-21 complex
14134	OXC1666	9	2	4	62	4	5	6	257	ST-257 complex
14135	OXC1668	24	17	2	15	23	3	12	443	ST-443 complex
14137	OXC1671	7	21	5	62	4	61	44	436
14138	OXC1672	8	10	2	2	11	12	6	354	ST-354 complex
14139	OXC1673	7	2	5	2	10	3	6	5	ST-353 complex
14140	OXC1674	9	2	4	62	4	5	12	2030	ST-257 complex
14141	OXC1675	14	249	5	2	11	3	6	2364	ST-353 complex
14142	OXC1676	4	7	10	4	42	51	1	583	ST-45 complex
14143	OXC1677	2	1	1	3	2	1	5	21	ST-21 complex
14144	OXC1678	9	2	4	62	4	5	6	257	ST-257 complex
14145	OXC1679	7	53	2	10	11	3	3	574	ST-574 complex
14146	OXC1680	9	2	4	62	4	5	6	257	ST-257 complex
14147	OXC1681	10	2	300	62	11	415	8	4698
14149	OXC1685	2	1	1	3	2	1	5	21	ST-21 complex
14150	OXC1686	2	1	1	3	2	1	5	21	ST-21 complex
14151	OXC1688	24	2	2	2	10	3	1	464	ST-464 complex
14152	OXC1689	4	7	10	4	1	7	295	4695	ST-45 complex
14154	OXC1691	4	7	10	4	1	7	1	45	ST-45 complex
14155	OXC1692	7	2	5	2	10	3	6	5	ST-353 complex
14156	OXC1693	4	7	10	4	1	7	1	45	ST-45 complex
14157	OXC1695	7	2	5	2	10	3	6	5	ST-353 complex
14159	OXC1699	8	17	2	2	11	12	6	1723	ST-354 complex
14160	OXC1700	4	7	10	4	1	7	1	45	ST-45 complex
14161	OXC1701	9	2	4	62	4	5	6	257	ST-257 complex
14162	OXC1702	2	1	1	3	2	1	5	21	ST-21 complex
14163	OXC1703	4	7	10	4	1	7	1	45	ST-45 complex
14164	OXC1704	24	17	2	10	23	3	12	440	ST-443 complex
14165	OXC1707	2	4	1	2	7	1	5	48	ST-48 complex
14166	OXC1708	2	1	12	3	2	275	5	2176	ST-21 complex
14167	OXC1709	4	7	10	4	1	7	1	45	ST-45 complex
14169	OXC1713	2	1	1	3	2	1	5	21	ST-21 complex
14170	OXC1714	2	1	12	3	2	1	5	50	ST-21 complex
14171	OXC1715	2	4	1	4	19	62	5	475	ST-48 complex
14172	OXC1716	8	10	2	2	11	12	6	354	ST-354 complex
14173	OXC1717	2	1	1	3	2	1	5	21	ST-21 complex
14174	OXC1718	7	53	2	10	11	3	3	574	ST-574 complex
14175	OXC1719	9	2	4	62	4	5	6	257	ST-257 complex
14176	OXC1720	8	10	2	2	11	12	6	354	ST-354 complex
14177	OXC1721	4	7	10	4	42	7	1	137	ST-45 complex
14178	OXC1723	9	2	4	62	4	5	6	257	ST-257 complex
14179	OXC1724	62	4	5	2	2	1	5	572	ST-206 complex
14180	OXC1725	4	7	10	4	1	7	1	45	ST-45 complex
14181	OXC1726	4	7	10	4	1	7	1	45	ST-45 complex
14182	OXC1727	8	10	2	2	11	12	6	354	ST-354 complex
14183	OXC1729	4	7	10	4	42	51	1	583	ST-45 complex
14184	OXC1730	2	1	1	3	2	1	5	21	ST-21 complex
14185	OXC1731	64	7	20	100	134	101	60	2090
14186	OXC1733	2	4	1	2	7	1	5	48	ST-48 complex
14187	OXC1734	2	1	1	3	2	1	5	21	ST-21 complex
14188	OXC1735	8	10	2	210	11	12	6	2033	ST-354 complex
14191	OXC1740	24	2	2	15	23	75	12	84	ST-443 complex
14192	OXC1741	2	1	1	3	2	1	5	21	ST-21 complex
14193	OXC1742	2	7	10	4	1	7	1	233	ST-45 complex
14194	OXC1743	2	4	5	2	2	1	5	227	ST-206 complex
14195	OXC1744	24	2	2	2	10	3	1	464	ST-464 complex
14196	OXC1745	2	1	10	3	2	1	5	141	ST-21 complex
14197	OXC1746	24	2	2	2	10	3	1	464	ST-464 complex
14198	OXC1747	2	4	1	2	7	1	5	48	ST-48 complex
14199	OXC1748	9	2	4	62	4	5	6	257	ST-257 complex
14200	OXC1750	9	2	4	62	4	5	12	2030	ST-257 complex
14201	OXC1751	8	10	2	2	11	12	6	354	ST-354 complex
14202	OXC1752	9	2	4	62	4	5	6	257	ST-257 complex
14203	OXC1754	1	3	6	4	3	3	3	22	ST-22 complex
14204	OXC1755	2	1	12	3	2	1	5	50	ST-21 complex
14205	OXC1757	9	2	4	62	4	5	6	257	ST-257 complex
14206	OXC1759	4	7	40	92	42	51	1	564	ST-283 complex
14207	OXC1761	2	1	5	3	2	1	5	19	ST-21 complex
14208	OXC1762	4	7	10	4	42	7	1	137	ST-45 complex
14209	OXC1763	2	21	5	393	2	1	5	4694	ST-206 complex
14210	OXC1764	7	17	2	15	23	3	12	51	ST-443 complex
14211	OXC1765	4	7	10	4	42	7	1	137	ST-45 complex
14212	OXC1767	7	4	95	2	10	1	5	4696	ST-48 complex
14213	OXC1768	1	3	6	4	3	3	3	22	ST-22 complex
14214	OXC1770	2	1	5	3	2	1	5	19	ST-21 complex
14215	OXC1771	2	1	5	3	2	1	5	19	ST-21 complex
14216	OXC1772	48	7	10	4	1	7	1	11	ST-45 complex
14217	OXC1773	62	7	5	2	2	1	5	2104	ST-206 complex
14218	OXC1774	2	4	1	2	7	1	5	48	ST-48 complex
14220	OXC1776	4	7	40	4	42	51	1	267	ST-283 complex
14221	OXC1779	4	7	10	4	42	7	1	137	ST-45 complex
14222	OXC1780	4	7	10	4	42	7	1	137	ST-45 complex
14223	OXC1781	104	7	10	4	1	7	1	1326	ST-45 complex
14224	OXC1782	4	7	10	4	1	110	1	4893	ST-45 complex
14225	OXC1783	2	1	12	3	2	1	5	50	ST-21 complex
14226	OXC1785	2	4	1	2	7	1	5	48	ST-48 complex
14228	OXC1788	2	1	5	3	2	1	5	19	ST-21 complex
14229	OXC1789	4	7	10	4	1	7	1	45	ST-45 complex
14230	OXC1790	4	7	10	4	1	7	1	45	ST-45 complex
14231	OXC1791	9	10	5	10	2	3	6	2106	ST-52 complex
14232	OXC1792	62	4	5	2	2	1	5	572	ST-206 complex
14234	OXC1795	7	17	2	15	23	3	12	51	ST-443 complex
14235	OXC1796	2	1	5	3	2	1	5	19	ST-21 complex
14236	OXC1797	1	2	3	4	5	9	3	42	ST-42 complex
14237	OXC1798	8	1	6	3	2	1	1	44	ST-21 complex
14238	OXC1799	7	17	2	15	23	3	12	51	ST-443 complex
14239	OXC1800	2	1	5	3	2	1	5	19	ST-21 complex
14240	OXC1802	2	1	5	3	2	1	5	19	ST-21 complex
14242	OXC1804	2	84	5	2	2	1	5	4714	ST-206 complex
14243	OXC1805	9	25	2	10	22	3	6	52	ST-52 complex
14244	OXC1807	2	1	5	3	2	1	5	19	ST-21 complex
14245	OXC1808	149	1	5	3	2	1	5	2121	ST-21 complex
14246	OXC1810	2	1	12	3	2	1	5	50	ST-21 complex
14247	OXC1811	2	4	1	4	19	62	5	475	ST-48 complex
14248	OXC1812	1	4	2	2	6	3	17	61	ST-61 complex
14249	OXC1813	2	1	1	3	2	1	5	21	ST-21 complex
14250	OXC1814	8	10	2	2	11	12	6	354	ST-354 complex
14251	OXC1815	1	7	10	4	1	7	1	408	ST-45 complex
14252	OXC1816	2	2	3	4	5	9	3	517	ST-42 complex
14253	OXC1817	2	1	1	3	2	1	5	21	ST-21 complex
14254	OXC1818	7	112	42	62	11	67	6	877
14255	OXC1819	8	17	5	2	10	59	6	400	ST-353 complex
14256	OXC1820	9	2	4	62	4	5	6	257	ST-257 complex
14257	OXC1821	18	268	229	18	502	86	16	4401
14258	OXC1823	7	17	2	15	23	3	12	51	ST-443 complex
14259	OXC1824	2	1	1	3	2	1	5	21	ST-21 complex
14260	OXC1826	2	1	1	3	2	1	5	21	ST-21 complex
14261	OXC1827	8	1	6	3	11	1	1	879
14262	OXC1828	7	53	2	10	11	3	3	574	ST-574 complex
14263	OXC1829	24	21	2	2	2	59	6	2844	ST-460 complex
14264	OXC1830	2	1	1	3	2	1	5	21	ST-21 complex
14265	OXC1831	8	1	6	3	11	1	1	879
14267	OXC1833	4	7	10	4	42	7	1	137	ST-45 complex
14268	OXC1834	2	4	1	2	7	1	5	48	ST-48 complex
14269	OXC1835	7	53	2	10	11	3	3	574	ST-574 complex
14270	OXC1836	2	1	79	3	2	1	5	822	ST-21 complex
14271	OXC1837	2	1	5	3	2	1	5	19	ST-21 complex
14272	OXC1838	2	1	1	3	2	1	5	21	ST-21 complex
14274	OXC1840	2	1	21	3	2	1	5	53	ST-21 complex
14275	OXC1843	9	28	4	28	363	3	35	4706
14277	OXC1845	2	1	1	3	2	1	5	21	ST-21 complex
14278	OXC1846	1	2	42	4	98	58	34	586
14279	OXC1848	4	7	10	4	42	51	1	583	ST-45 complex
14281	OXC1850	9	2	4	62	4	5	6	257	ST-257 complex
14282	OXC1855	9	2	4	62	4	5	6	257	ST-257 complex
14283	OXC1856	4	7	40	4	42	51	1	267	ST-283 complex
14284	OXC1857	2	1	1	3	140	3	5	806	ST-21 complex
14285	OXC1859	4	7	40	4	42	7	1	334	ST-45 complex
14286	OXC1861	2	4	1	2	7	1	5	48	ST-48 complex
14287	OXC1862	4	7	10	4	1	7	1	45	ST-45 complex
14288	OXC1863	9	2	4	62	4	5	6	257	ST-257 complex
14290	OXC1866	7	53	2	10	11	3	3	574	ST-574 complex
14291	OXC1867	9	2	4	62	4	5	6	257	ST-257 complex
14292	OXC1868	9	2	2	2	11	5	6	824	ST-257 complex
14293	OXC1870	1	3	6	4	3	3	3	22	ST-22 complex
14294	OXC1875	9	2	4	62	4	25	6	3134	ST-257 complex
14295	OXC1876	2	1	21	3	2	1	5	53	ST-21 complex
14296	OXC1877	2	1	1	3	2	1	5	21	ST-21 complex
14297	OXC1882	4	7	10	4	42	51	1	583	ST-45 complex
14298	OXC1883	2	1	5	3	2	54	5	266	ST-21 complex
14299	OXC1884	24	2	2	2	10	3	1	464	ST-464 complex
14300	OXC1885	2	1	1	3	7	1	5	104	ST-21 complex
14301	OXC1886	7	17	2	15	23	3	12	51	ST-443 complex
14303	OXC1888	7	112	42	62	11	67	6	877
14304	OXC1889	2	21	5	3	2	1	5	46	ST-206 complex
14305	OXC1890	8	17	5	2	10	59	6	400	ST-353 complex
14306	OXC1891	2	4	2	4	19	3	6	658	ST-658 complex
14307	OXC1892	7	17	2	15	23	3	12	51	ST-443 complex
14308	OXC1893	2	1	1	3	2	1	5	21	ST-21 complex
14309	OXC1894	2	4	1	2	7	1	5	48	ST-48 complex
14310	OXC1896	4	7	40	4	42	51	1	267	ST-283 complex
14311	OXC1897	7	2	5	2	10	3	6	5	ST-353 complex
14312	OXC1898	2	21	5	3	23	1	5	290	ST-206 complex
14313	OXC1899	1	3	6	4	3	3	3	22	ST-22 complex
14314	OXC1900	2	4	5	2	2	1	5	227	ST-206 complex
14315	OXC1901	4	7	10	4	42	7	1	137	ST-45 complex
14316	OXC1903	7	17	2	15	23	3	12	51	ST-443 complex
14317	OXC1904	4	7	10	4	42	7	1	137	ST-45 complex
14318	OXC1905	29	7	10	4	1	7	1	2751	ST-45 complex
14319	OXC1907	61	70	22	18	2	1	47	5713
14320	OXC1908	7	53	2	10	11	3	3	574	ST-574 complex
14321	OXC1909	62	4	5	2	2	1	5	572	ST-206 complex
14322	OXC1911	2	4	1	2	7	1	5	48	ST-48 complex
14323	OXC1916	2	1	1	5	2	343	5	3633	ST-21 complex
14324	OXC1917	2	1	21	3	2	1	5	53	ST-21 complex
14325	OXC1918	2	4	1	4	19	62	5	475	ST-48 complex
14326	OXC1919	7	17	2	15	23	3	12	51	ST-443 complex
14327	OXC1920	2	1	1	3	2	1	3	262	ST-21 complex
14328	OXC1921	2	1	21	3	2	1	5	53	ST-21 complex
14329	OXC1922	7	53	2	10	11	3	3	574	ST-574 complex
14330	OXC1924	4	7	10	4	1	7	1	45	ST-45 complex
14331	OXC1925	2	4	1	2	7	1	5	48	ST-48 complex
14332	OXC1926	7	17	2	15	23	3	12	51	ST-443 complex
14333	OXC1927	32	66	122	192	189	44	17	5714
14334	OXC1928	62	4	5	2	2	1	5	572	ST-206 complex
14335	OXC1929	7	1	12	3	2	255	5	4702	ST-21 complex
14336	OXC1930	2	1	42	3	148	1	5	861	ST-21 complex
14337	OXC1931	2	4	2	4	19	3	6	658	ST-658 complex
14338	OXC1932	9	2	4	62	4	5	12	2030	ST-257 complex
14339	OXC1934	9	2	4	62	4	5	6	257	ST-257 complex
14340	OXC1935	2	1	1	3	2	1	5	21	ST-21 complex
14341	OXC1936	8	10	2	2	11	12	6	354	ST-354 complex
14342	OXC1937	2	4	1	2	7	1	5	48	ST-48 complex
14343	OXC1939	2	4	5	2	2	1	5	227	ST-206 complex
14344	OXC1940	4	7	40	4	42	7	1	334	ST-45 complex
14345	OXC1941	2	4	1	2	7	1	5	48	ST-48 complex
14346	OXC1942	2	1	1	3	2	1	5	21	ST-21 complex
14347	OXC1943	2	1	1	3	2	1	5	21	ST-21 complex
14348	OXC1946	6	4	5	2	2	1	5	122	ST-206 complex
14349	OXC1947	2	1	12	3	11	1	5	1728	ST-21 complex
14350	OXC1949	8	2	5	53	11	3	1	607	ST-607 complex
14351	OXC1950	9	2	4	62	4	5	12	2030	ST-257 complex
14352	OXC1951	2	1	21	3	2	1	5	53	ST-21 complex
14353	OXC1952	2	1	21	3	2	1	5	53	ST-21 complex
14354	OXC1953	2	1	1	3	2	1	5	21	ST-21 complex
14355	OXC1956	9	2	4	62	4	5	12	2030	ST-257 complex
14356	OXC1958	4	7	10	4	42	7	1	137	ST-45 complex
14357	OXC1960	4	7	10	4	1	7	1	45	ST-45 complex
14359	OXC1963	7	1	2	83	507	3	6	5081
14360	OXC1964	2	4	5	2	7	1	5	66	ST-48 complex
14361	OXC1965	9	2	4	62	4	5	6	257	ST-257 complex
14363	OXC1969	7	2	5	2	10	3	6	5	ST-353 complex
14364	OXC1970	8	2	5	53	11	3	6	1915	ST-607 complex
14365	OXC1971	2	1	1	3	2	1	5	21	ST-21 complex
14366	OXC1972	9	2	4	62	4	5	12	2030	ST-257 complex
14367	OXC1973	4	7	10	4	42	7	1	137	ST-45 complex
14368	OXC1975	4	7	10	4	1	7	1	45	ST-45 complex
14369	OXC1976	2	1	21	3	2	1	5	53	ST-21 complex
14371	OXC1978	24	2	2	2	10	3	1	464	ST-464 complex
14372	OXC1979	7	17	2	15	23	3	12	51	ST-443 complex
14373	OXC1980	2	1	21	3	2	1	5	53	ST-21 complex
14374	OXC1981	47	2	5	10	11	48	8	2850	ST-446 complex
14375	OXC1982	1	2	3	4	5	9	3	42	ST-42 complex
14376	OXC1984	8	2	5	53	11	3	6	1915	ST-607 complex
14377	OXC1986	2	1	21	3	2	1	5	53	ST-21 complex
14378	OXC1988	9	2	4	62	4	5	6	257	ST-257 complex
14381	OXC1992	2	1	1	3	2	1	5	21	ST-21 complex
14382	OXC1993	2	1	1	3	2	1	5	21	ST-21 complex
14383	OXC1994	2	1	5	3	2	54	5	266	ST-21 complex
14384	OXC1997	2	27	30	78	104	122	17	5715
14385	OXC1998	2	4	1	4	19	62	5	475	ST-48 complex
14386	OXC2000	7	1	2	83	2	3	6	441
14387	OXC2007	9	17	52	10	10	3	1	881

## Sheet: Human_Year4
id	isolate	aspA	glnA	gltA	glyA	pgm	tkt	uncA	ST (MLST)	clonal_complex (MLST)
14388	OXC2008	8	2	5	53	11	3	1	607	ST-607 complex
14389	OXC2009	7	53	2	10	11	3	3	574	ST-574 complex
14390	OXC2011	1	2	42	4	3	40	3	447	ST-42 complex
14391	OXC2012	7	17	5	10	10	177	6	1233	ST-353 complex
14392	OXC2016	2	4	2	2	6	1	5	38	ST-48 complex
14393	OXC2018	7	2	5	2	10	3	6	5	ST-353 complex
14394	OXC2021	7	2	5	2	10	3	6	5	ST-353 complex
14395	OXC2022	8	10	2	2	11	12	6	354	ST-354 complex
14396	OXC2023	2	1	5	3	2	1	5	19	ST-21 complex
14397	OXC2024	2	1	42	3	148	1	5	861	ST-21 complex
14398	OXC2026	2	1	1	3	2	1	5	21	ST-21 complex
14399	OXC2027	9	2	4	62	4	5	6	257	ST-257 complex
14400	OXC2028	7	4	2	68	11	3	5	4057	ST-574 complex
14401	OXC2030	2	1	21	3	2	1	5	53	ST-21 complex
14402	OXC2031	2	1	4	28	58	25	58	696	ST-1332 complex
14403	OXC2033	9	21	2	10	22	3	6	4987	ST-52 complex
14405	OXC2035	9	2	4	62	4	5	6	257	ST-257 complex
14406	OXC2039	2	4	1	2	7	1	1	2416	ST-48 complex
14409	OXC2042	2	4	1	2	7	1	5	48	ST-48 complex
14410	OXC2043	2	4	1	4	19	62	5	475	ST-48 complex
14411	OXC2044	2	4	1	4	19	62	5	475	ST-48 complex
14412	OXC2045	9	2	4	62	4	5	6	257	ST-257 complex
14413	OXC2046	7	53	2	10	11	3	3	574	ST-574 complex
14414	OXC2047	2	1	21	3	2	1	5	53	ST-21 complex
14415	OXC2048	2	1	21	3	2	1	5	53	ST-21 complex
14416	OXC2049	2	4	1	2	7	1	5	48	ST-48 complex
14417	OXC2051	7	21	2	62	67	48	26	2331
14418	OXC2052	2	1	5	3	2	1	5	19	ST-21 complex
14420	OXC2054	7	53	2	10	11	3	3	574	ST-574 complex
14421	OXC2056	2	1	1	3	2	1	5	21	ST-21 complex
14422	OXC2057	2	1	5	3	2	54	5	266	ST-21 complex
14423	OXC2058	2	21	5	37	60	1	5	273	ST-206 complex
14424	OXC2059	7	2	5	2	10	3	6	5	ST-353 complex
14425	OXC2061	2	1	12	3	2	1	5	50	ST-21 complex
14426	OXC2063	2	298	42	2	2	1	5	3621	ST-21 complex
14427	OXC2064	64	70	77	98	123	229	16	2655
14428	OXC2065	1	2	49	4	11	66	8	362	ST-362 complex
14429	OXC2066	62	4	5	2	2	1	5	572	ST-206 complex
14430	OXC2067	7	4	6	68	93	3	46	350
14431	OXC2068	160	84	5	267	11	3	5	4058
14434	OXC2071	7	4	12	2	11	3	5	4717
14435	OXC2072	1	4	2	2	6	3	17	61	ST-61 complex
14436	OXC2073	1	2	3	4	5	9	3	42	ST-42 complex
14437	OXC2074	9	17	5	10	350	3	3	2274
14438	OXC2075	2	1	1	3	2	1	5	21	ST-21 complex
14439	OXC2076	2	1	5	3	2	1	5	19	ST-21 complex
14441	OXC2078	7	4	12	2	11	3	5	4717
14442	OXC2079	9	2	4	62	4	5	6	257	ST-257 complex
14444	OXC2081	7	17	2	15	23	3	12	51	ST-443 complex
14445	OXC2082	7	1	2	83	2	3	6	441
14446	OXC2083	7	17	2	15	23	3	12	51	ST-443 complex
14447	OXC2085	2	1	1	3	7	1	6	4978	ST-21 complex
14448	OXC2086	8	10	2	2	67	12	6	1042	ST-354 complex
14449	OXC2087	7	17	2	15	23	1	12	2240	ST-443 complex
14450	OXC2088	7	1	2	2	4	3	6	82	ST-353 complex
14451	OXC2090	2	1	42	3	148	1	5	861	ST-21 complex
14452	OXC2092	2	1	12	3	2	1	5	50	ST-21 complex
14453	OXC2093	2	1	1	3	7	1	5	104	ST-21 complex
14454	OXC2095	7	17	2	15	23	3	12	51	ST-443 complex
14455	OXC2096	4	7	10	4	42	51	1	583	ST-45 complex
14456	OXC2097	4	7	10	1	1	7	1	25	ST-45 complex
14457	OXC2098	9	2	4	62	4	5	6	257	ST-257 complex
14458	OXC2099	2	1	21	3	2	1	5	53	ST-21 complex
14459	OXC2100	4	7	10	4	1	7	5	241	ST-45 complex
14461	OXC2102	2	1	1	3	2	1	5	21	ST-21 complex
14462	OXC2104	7	17	5	2	10	3	6	353	ST-353 complex
14463	OXC2106	2	4	1	2	7	1	5	48	ST-48 complex
14464	OXC2107	9	2	4	62	4	5	6	257	ST-257 complex
14465	OXC2108	2	4	1	2	7	1	5	48	ST-48 complex
14466	OXC2109	7	4	12	2	11	3	5	4717
14467	OXC2110	2	4	5	2	2	1	3	4979	ST-206 complex
14468	OXC2111	9	17	1	10	11	3	5	4980
14469	OXC2112	2	4	1	2	7	1	5	48	ST-48 complex
14470	OXC2113	8	10	2	2	11	12	6	354	ST-354 complex
14471	OXC2114	9	2	4	62	4	5	6	257	ST-257 complex
14472	OXC2115	7	2	5	2	10	3	6	5	ST-353 complex
14473	OXC2116	24	2	2	2	10	3	1	464	ST-464 complex
14474	OXC2118	7	17	301	243	23	3	12	4482	ST-443 complex
14475	OXC2119	1	4	2	2	6	3	17	61	ST-61 complex
14476	OXC2120	2	1	1	3	2	1	5	21	ST-21 complex
14477	OXC2121	2	4	1	2	7	1	5	48	ST-48 complex
14478	OXC2122	9	17	52	10	10	3	1	881
14479	OXC2123	2	1	1	3	2	1	5	21	ST-21 complex
14480	OXC2125	9	2	2	2	11	59	6	4899	ST-354 complex
14481	OXC2126	2	1	1	3	2	1	3	262	ST-21 complex
14482	OXC2127	2	1	1	3	2	1	3	262	ST-21 complex
14483	OXC2128	7	17	5	2	10	3	6	353	ST-353 complex
14484	OXC2129	2	1	12	3	2	1	5	50	ST-21 complex
14485	OXC2132	8	10	2	210	11	12	35	4981	ST-354 complex
14486	OXC2133	7	17	2	15	23	3	12	51	ST-443 complex
14487	OXC2134	2	4	2	4	19	3	6	658	ST-658 complex
14488	OXC2135	2	4	2	4	19	3	6	658	ST-658 complex
14489	OXC2136	9	2	4	62	4	5	6	257	ST-257 complex
14490	OXC2137	2	1	1	3	7	1	5	104	ST-21 complex
14491	OXC2139	8	2	5	62	11	5	1	1716	ST-607 complex
14492	OXC2140	2	1	21	3	2	1	5	53	ST-21 complex
14493	OXC2141	9	17	52	10	10	3	1	881
14494	OXC2142	8	10	2	2	11	12	6	354	ST-354 complex
14495	OXC2144	4	7	40	4	42	51	1	267	ST-283 complex
14497	OXC2146	8	10	2	2	11	12	6	354	ST-354 complex
14498	OXC2147	2	4	1	2	7	1	5	48	ST-48 complex
14499	OXC2148	14	2	5	72	2	383	6	4067
14500	OXC2149	8	10	2	2	11	12	6	354	ST-354 complex
14501	OXC2150	24	2	2	2	10	3	1	464	ST-464 complex
14502	OXC2152	2	1	1	3	2	1	3	262	ST-21 complex
14503	OXC2153	1	3	6	4	3	3	3	22	ST-22 complex
14504	OXC2154	8	10	2	210	11	12	6	2033	ST-354 complex
14505	OXC2155	9	2	4	62	4	5	6	257	ST-257 complex
14506	OXC2156	8	17	5	2	10	59	6	400	ST-353 complex
14508	OXC2164	9	2	4	62	4	5	12	2030	ST-257 complex
14509	OXC2166	2	1	5	3	2	1	5	19	ST-21 complex
14510	OXC2167	62	4	5	2	2	1	5	572	ST-206 complex
14511	OXC2169	8	10	2	2	67	12	6	1042	ST-354 complex
14512	OXC2170	1	4	2	2	6	3	17	61	ST-61 complex
14514	OXC2173	8	10	2	2	67	12	6	1042	ST-354 complex
14515	OXC2175	2	4	2	4	19	3	6	658	ST-658 complex
14517	OXC2177	10	66	16	19	10	5	7	4984	ST-403 complex
14518	OXC2178	9	2	4	62	4	5	6	257	ST-257 complex
14520	OXC2180	2	4	1	2	7	1	5	48	ST-48 complex
14521	OXC2185	2	1	1	3	2	1	5	21	ST-21 complex
14522	OXC2187	2	21	5	37	60	1	5	273	ST-206 complex
14523	OXC2188	9	2	52	10	10	3	1	4985	ST-464 complex
14525	OXC2190	2	1	21	3	2	1	5	53	ST-21 complex
14527	OXC2195	8	1	6	3	11	1	1	879
14528	OXC2197	1	4	2	2	6	3	17	61	ST-61 complex
14529	OXC2198	10	27	43	19	6	18	7	270	ST-403 complex
14531	OXC2202	9	25	2	10	22	3	6	52	ST-52 complex
14532	OXC2203	2	15	4	3	154	7	35	4986
14534	OXC2207	2	1	1	3	2	1	3	262	ST-21 complex
14535	OXC2208	2	1	1	3	2	1	5	21	ST-21 complex
14536	OXC2214	2	4	1	4	19	62	5	475	ST-48 complex
14537	OXC2216	2	4	1	2	7	1	5	48	ST-48 complex
14538	OXC2217	2	4	1	4	19	62	5	475	ST-48 complex
14539	OXC2219	9	2	4	62	4	5	12	2030	ST-257 complex
14540	OXC2220	1	2	42	4	3	40	3	447	ST-42 complex
14541	OXC2222	1	4	2	2	6	3	17	61	ST-61 complex
14542	OXC2224	10	27	43	19	6	18	7	270	ST-403 complex
14543	OXC2228	1	4	2	2	6	3	17	61	ST-61 complex
14544	OXC2231	1	2	42	4	98	58	34	586
14545	OXC2232	7	2	5	2	10	3	6	5	ST-353 complex
14546	OXC2233	7	2	5	2	10	3	6	5	ST-353 complex
14547	OXC2234	7	53	2	10	11	3	3	574	ST-574 complex
14548	OXC2235	1	4	2	2	6	3	17	61	ST-61 complex
14549	OXC2236	2	1	1	3	2	1	5	21	ST-21 complex
14550	OXC2238	9	2	4	62	4	5	6	257	ST-257 complex
14551	OXC2241	2	1	1	3	2	1	5	21	ST-21 complex
14552	OXC2243	24	2	5	72	2	5	6	1374
14553	OXC2244	2	15	4	3	154	51	35	1409
14554	OXC2245	2	1	1	3	2	1	5	21	ST-21 complex
14555	OXC2246	2	4	5	2	2	1	5	227	ST-206 complex
14556	OXC2253	1	3	6	4	3	3	3	22	ST-22 complex
14557	OXC2254	2	1	1	3	2	1	5	21	ST-21 complex
14558	OXC2255	1	4	2	2	6	3	17	61	ST-61 complex
14559	OXC2256	62	4	5	2	2	1	5	572	ST-206 complex
14560	OXC2257	7	17	2	15	23	3	12	51	ST-443 complex
14561	OXC2258	2	4	1	2	7	1	5	48	ST-48 complex
14562	OXC2264	2	21	5	3	2	1	5	46	ST-206 complex
14563	OXC2267	2	1	42	3	148	1	5	861	ST-21 complex
14564	OXC2268	2	4	1	2	7	1	5	48	ST-48 complex
14565	OXC2269	14	17	5	3	11	3	6	4680	ST-353 complex
14566	OXC2274	1	4	2	2	6	3	17	61	ST-61 complex
14567	OXC2275	2	4	2	4	19	3	6	658	ST-658 complex
14568	OXC2276	1	3	6	4	42	3	3	2151	ST-22 complex
14569	OXC2277	9	2	4	62	4	5	6	257	ST-257 complex
14570	OXC2278	14	21	2	10	86	3	6	161	ST-52 complex
14573	OXC2282	62	4	5	2	2	1	5	572	ST-206 complex
14574	OXC2283	62	4	5	2	2	1	5	572	ST-206 complex
14575	OXC2284	2	1	12	3	2	1	5	50	ST-21 complex
14576	OXC2285	8	10	2	2	11	12	6	354	ST-354 complex
14577	OXC2286	2	1	1	3	2	1	5	21	ST-21 complex
14578	OXC2287	8	17	5	2	10	59	6	400	ST-353 complex
14579	OXC2288	2	1	5	3	2	54	5	266	ST-21 complex
14580	OXC2289	8	10	2	210	11	12	6	2033	ST-354 complex
14581	OXC2290	2	1	1	3	2	1	5	21	ST-21 complex
14582	OXC2292	9	2	4	62	4	5	6	257	ST-257 complex
14583	OXC2294	7	17	5	2	149	25	6	2138	ST-353 complex
14584	OXC2297	2	1	21	3	2	1	5	53	ST-21 complex
14586	OXC2299	7	17	5	386	11	3	70	4683	ST-353 complex
14587	OXC2300	2	15	4	3	154	25	35	905
14588	OXC2303	2	1	5	3	2	1	5	19	ST-21 complex
14589	OXC2304	24	2	2	2	10	3	1	464	ST-464 complex
14590	OXC2305	2	4	1	4	19	62	5	475	ST-48 complex
14592	OXC2308	2	4	1	2	7	1	5	48	ST-48 complex
14593	OXC2309	2	1	1	3	2	1	5	21	ST-21 complex
14594	OXC2310	2	1	1	3	2	1	5	21	ST-21 complex
14595	OXC2311	2	4	1	2	7	1	5	48	ST-48 complex
14596	OXC2312	2	1	1	3	2	1	5	21	ST-21 complex
14598	OXC2314	2	1	1	3	2	1	3	262	ST-21 complex
14599	OXC2315	2	1	1	3	2	1	5	21	ST-21 complex
14600	OXC2317	9	2	4	62	4	5	6	257	ST-257 complex
14601	OXC2321	2	1	1	3	2	1	5	21	ST-21 complex
14602	OXC2330	2	1	21	3	2	1	5	53	ST-21 complex
14603	OXC2331	2	75	4	48	141	34	1	814	ST-661 complex
14604	OXC2332	9	2	4	62	4	5	6	257	ST-257 complex
14605	OXC2334	8	10	2	2	11	12	6	354	ST-354 complex
14606	OXC2335	47	55	5	10	11	68	8	446	ST-446 complex
14608	OXC2337	2	1	1	3	7	1	5	104	ST-21 complex
14609	OXC2338	7	53	2	10	11	3	3	574	ST-574 complex
14611	OXC2340	9	2	4	62	4	5	6	257	ST-257 complex
14612	OXC2341	7	53	2	10	11	3	3	574	ST-574 complex
14613	OXC2343	2	1	1	3	2	1	5	21	ST-21 complex
14614	OXC2344	2	10	2	4	19	3	6	1044	ST-658 complex
14615	OXC2347	8	10	2	2	11	12	6	354	ST-354 complex
14616	OXC2348	7	17	52	10	89	3	6	2116	ST-353 complex
14618	OXC2350	8	10	2	2	11	12	6	354	ST-354 complex
14619	OXC2351	8	1	6	3	2	1	1	44	ST-21 complex
14620	OXC2352	9	2	4	62	4	5	6	257	ST-257 complex
14621	OXC2354	7	17	2	15	23	3	12	51	ST-443 complex
14622	OXC2355	62	4	5	2	2	1	5	572	ST-206 complex
14623	OXC2356	8	10	2	2	11	12	6	354	ST-354 complex
14624	OXC2357	8	17	5	2	10	59	6	400	ST-353 complex
14625	OXC2358	24	2	2	2	10	3	1	464	ST-464 complex
14626	OXC2359	8	10	2	2	11	12	6	354	ST-354 complex
14627	OXC2366	9	17	5	10	350	3	3	2274
14628	OXC2367	7	53	2	10	11	3	3	574	ST-574 complex
14629	OXC2368	2	1	12	3	2	1	5	50	ST-21 complex
14631	OXC2370	8	10	2	2	11	12	6	354	ST-354 complex
14632	OXC2372	4	7	10	4	42	25	1	538	ST-45 complex
14633	OXC2374	7	53	2	10	11	3	3	574	ST-574 complex
14634	OXC2375	8	10	2	2	11	12	6	354	ST-354 complex
14635	OXC2376	24	2	2	2	10	3	1	464	ST-464 complex
14636	OXC2377	9	192	5	10	11	3	6	2091	ST-52 complex
14637	OXC2378	9	2	4	62	4	5	6	257	ST-257 complex
14638	OXC2379	2	1	1	3	2	1	5	21	ST-21 complex
14639	OXC2380	9	2	2	185	11	5	6	1380	ST-257 complex
14640	OXC2381	229	17	2	15	427	3	252	3687	ST-443 complex
14641	OXC2386	2	4	1	2	7	1	5	48	ST-48 complex
14642	OXC2397	7	17	2	15	23	3	12	51	ST-443 complex
14643	OXC2402	8	10	2	2	89	12	6	1073	ST-354 complex
14644	OXC2405	181	17	5	10	11	3	6	4896	ST-353 complex
14645	OXC2406	2	1	12	3	2	1	5	50	ST-21 complex
14646	OXC2407	24	2	2	2	10	3	1	464	ST-464 complex
14647	OXC2408	2	1	1	3	2	1	5	21	ST-21 complex
14648	OXC2409	2	1	12	3	2	1	5	50	ST-21 complex
14649	OXC2411	9	2	4	62	4	5	6	257	ST-257 complex
14651	OXC2413	1	3	6	4	3	3	3	22	ST-22 complex
14652	OXC2414	2	4	1	2	7	1	5	48	ST-48 complex
14653	OXC2415	2	4	12	3	2	1	5	1811	ST-21 complex
14654	OXC2416	7	53	2	10	11	3	3	574	ST-574 complex
14655	OXC2417	7	17	2	15	23	3	12	51	ST-443 complex
14656	OXC2418	9	25	2	10	23	3	6	775	ST-52 complex
14658	OXC2420	2	1	5	72	11	1	5	4897	ST-21 complex
14659	OXC2421	7	17	5	2	86	3	1	2122	ST-353 complex
14660	OXC2422	2	1	12	3	2	1	5	50	ST-21 complex
14661	OXC2423	7	17	2	2	86	3	1	1953	ST-353 complex
14662	OXC2424	7	53	27	10	11	3	3	2143	ST-574 complex
14663	OXC2426	9	2	4	62	4	5	6	257	ST-257 complex
14664	OXC2427	62	4	5	2	2	1	5	572	ST-206 complex
14665	OXC2428	9	2	2	10	495	59	5	4685
14667	OXC2430	8	10	2	2	11	12	6	354	ST-354 complex
14668	OXC2431	8	1	6	3	2	1	12	2135	ST-21 complex
14669	OXC2432	4	7	10	4	42	7	1	137	ST-45 complex
14670	OXC2433	8	10	2	2	11	12	6	354	ST-354 complex
14671	OXC2434	9	2	4	62	4	5	6	257	ST-257 complex
14672	OXC2435	173	4	1	68	11	290	6	2398
14673	OXC2437	2	21	5	37	2	1	5	206	ST-206 complex
14674	OXC2438	9	2	4	62	4	5	6	257	ST-257 complex
14675	OXC2439	9	2	4	62	4	5	6	257	ST-257 complex
14676	OXC2441	9	2	4	62	4	5	6	257	ST-257 complex
14677	OXC2444	2	1	1	3	2	1	5	21	ST-21 complex
14678	OXC2446	7	17	5	15	23	3	12	3993	ST-443 complex
14679	OXC2452	7	2	5	2	10	3	6	5	ST-353 complex
14681	OXC2455	2	1	12	3	2	1	5	50	ST-21 complex
14682	OXC2456	2	21	5	37	2	1	5	206	ST-206 complex
14683	OXC2457	2	1	1	3	2	1	5	21	ST-21 complex
14684	OXC2458	2	21	5	37	60	1	5	273	ST-206 complex
14685	OXC2459	9	2	4	62	4	5	12	2030	ST-257 complex
14686	OXC2460	9	53	2	10	11	3	3	305	ST-574 complex
14688	OXC2462	8	10	2	2	11	12	6	354	ST-354 complex
14689	OXC2463	7	2	5	2	10	3	6	5	ST-353 complex
14692	OXC2466	7	84	5	10	11	3	6	1036	ST-353 complex
14693	OXC2467	7	17	2	15	23	3	12	51	ST-443 complex
14694	OXC2468	7	2	5	2	10	3	6	5	ST-353 complex
14695	OXC2469	9	2	4	62	4	5	6	257	ST-257 complex
14696	OXC2470	9	2	4	62	4	5	6	257	ST-257 complex
14698	OXC2472	9	2	4	62	4	5	6	257	ST-257 complex
14699	OXC2473	7	2	5	2	10	3	6	5	ST-353 complex
14701	OXC2475	2	1	12	3	2	1	291	4681	ST-21 complex
14702	OXC2476	10	27	43	19	6	18	7	270	ST-403 complex
14703	OXC2479	9	2	4	62	4	5	6	257	ST-257 complex
14704	OXC2480	8	10	2	2	11	12	6	354	ST-354 complex
14705	OXC2481	2	1	12	3	2	1	291	4681	ST-21 complex
14706	OXC2482	2	75	4	48	141	34	1	814	ST-661 complex
14707	OXC2483	7	21	5	62	4	61	44	436
14708	OXC2484	8	10	2	2	11	12	6	354	ST-354 complex
14709	OXC2485	2	4	1	2	7	1	5	48	ST-48 complex
14710	OXC2488	2	1	12	3	2	1	291	4681	ST-21 complex
14711	OXC2491	2	4	1	4	19	62	5	475	ST-48 complex
14712	OXC2492	7	17	2	15	23	3	12	51	ST-443 complex
14713	OXC2495	7	4	6	68	93	3	46	350
14714	OXC2496	4	7	10	4	1	7	1	45	ST-45 complex
14715	OXC2498	2	1	12	3	2	1	5	50	ST-21 complex
14716	OXC2499	1	4	2	2	6	3	17	61	ST-61 complex
14718	OXC2501	14	17	5	2	11	3	6	356	ST-353 complex
14719	OXC2502	2	1	1	3	2	1	5	21	ST-21 complex
14720	OXC2503	2	21	5	37	60	1	5	273	ST-206 complex
14721	OXC2506	2	1	21	3	2	1	5	53	ST-21 complex
14723	OXC2508	2	2	21	3	2	1	5	489	ST-21 complex
14724	OXC2509	9	2	4	62	4	5	12	2030	ST-257 complex
14725	OXC2510	2	21	5	37	2	1	5	206	ST-206 complex
14726	OXC2511	4	7	10	4	1	7	1	45	ST-45 complex
14727	OXC2512	2	1	12	3	2	1	5	50	ST-21 complex
14728	OXC2513	4	7	10	4	1	7	1	45	ST-45 complex
14729	OXC2515	7	17	2	15	23	3	12	51	ST-443 complex
14730	OXC2517	8	10	2	2	11	12	6	354	ST-354 complex
14731	OXC2518	9	2	4	62	4	5	6	257	ST-257 complex
14732	OXC2519	9	2	4	62	4	5	6	257	ST-257 complex
14733	OXC2524	4	7	10	4	1	7	1	45	ST-45 complex
14734	OXC2525	8	2	5	53	11	3	1	607	ST-607 complex
14735	OXC2526	4	7	40	4	42	51	1	267	ST-283 complex
14737	OXC2528	2	1	1	3	2	1	5	21	ST-21 complex
14738	OXC2529	1	2	3	4	5	9	3	42	ST-42 complex
14740	OXC2532	9	2	4	62	4	5	6	257	ST-257 complex
14741	OXC2538	8	10	2	2	11	12	6	354	ST-354 complex
14742	OXC2539	2	1	21	3	2	1	5	53	ST-21 complex
14744	OXC2542	4	7	40	4	42	51	1	267	ST-283 complex
14745	OXC2543	9	2	4	62	4	5	6	257	ST-257 complex
14747	OXC2545	2	1	1	3	2	1	5	21	ST-21 complex
14748	OXC2546	4	7	40	4	42	51	1	267	ST-283 complex
14749	OXC2547	62	7	5	2	2	1	5	2104	ST-206 complex
14750	OXC2548	4	7	10	4	1	7	1	45	ST-45 complex
14751	OXC2549	7	53	2	10	11	3	3	574	ST-574 complex
14752	OXC2551	2	1	1	3	2	1	5	21	ST-21 complex
14754	OXC2555	8	1	6	3	2	1	12	2135	ST-21 complex
14755	OXC2556	274	61	4	64	11	25	58	4693	ST-1034 complex
14756	OXC2557	9	2	4	62	4	5	6	257	ST-257 complex
14759	OXC2560	2	1	1	3	2	1	5	21	ST-21 complex
14760	OXC2561	2	1	5	3	2	1	5	19	ST-21 complex
14761	OXC2562	2	1	1	3	2	1	5	21	ST-21 complex
14763	OXC2564	7	2	5	2	10	3	6	5	ST-353 complex
14764	OXC2565	10	7	10	4	1	7	1	2219	ST-45 complex
14765	OXC2566	7	4	5	2	11	1	5	429	ST-48 complex
14766	OXC2567	2	21	5	37	2	1	5	206	ST-206 complex
14767	OXC2568	7	2	5	2	10	3	6	5	ST-353 complex
14768	OXC2569	7	53	2	10	11	3	3	574	ST-574 complex
14769	OXC2570	2	21	5	3	2	1	5	46	ST-206 complex
14770	OXC2571	9	2	4	62	4	5	6	257	ST-257 complex
14771	OXC2572	8	10	2	2	11	12	6	354	ST-354 complex
14772	OXC2573	62	4	5	2	2	1	5	572	ST-206 complex
14773	OXC2575	2	4	1	4	19	62	5	475	ST-48 complex
14774	OXC2576	2	1	21	2	2	1	5	333	ST-21 complex
14775	OXC2577	9	2	2	10	10	59	5	2276
14776	OXC2578	8	10	2	2	11	12	6	354	ST-354 complex
14777	OXC2579	185	2	27	62	4	5	12	4989	ST-257 complex
14778	OXC2580	8	1	6	3	2	1	1	44	ST-21 complex
14779	OXC2581	2	1	21	3	2	1	5	53	ST-21 complex
14780	OXC2582	1	4	2	2	6	3	17	61	ST-61 complex
14781	OXC2583	10	27	43	19	6	18	7	270	ST-403 complex
14782	OXC2584	1	3	6	4	3	3	3	22	ST-22 complex
14783	OXC2585	4	7	10	4	1	7	1	45	ST-45 complex
14784	OXC2586	2	4	1	4	7	1	5	4828	ST-48 complex
14787	OXC2589	4	7	10	4	1	7	1	45	ST-45 complex
14789	OXC2591	2	1	1	3	2	1	5	21	ST-21 complex
14790	OXC2592	2	4	1	2	7	1	5	48	ST-48 complex
14791	OXC2593	1	6	22	24	12	28	1	132	ST-508 complex
14792	OXC2595	2	1	12	3	2	1	5	50	ST-21 complex
14793	OXC2596	7	15	5	62	4	3	6	4990	ST-353 complex
14794	OXC2598	62	7	5	2	2	1	5	2104	ST-206 complex
14795	OXC2599	2	4	1	2	5	1	5	846	ST-48 complex
14796	OXC2600	2	1	21	3	2	1	5	53	ST-21 complex
14797	OXC2601	2	61	4	38	517	34	35	4682	ST-433 complex
14798	OXC2602	62	4	5	2	2	1	5	572	ST-206 complex
14800	OXC2604	4	7	10	4	42	51	1	583	ST-45 complex
14801	OXC2605	2	1	1	3	7	1	5	104	ST-21 complex
14802	OXC2607	9	2	4	62	4	5	12	2030	ST-257 complex
14803	OXC2608	2	1	12	3	2	1	5	50	ST-21 complex
14804	OXC2609	3	1	5	17	11	11	6	49	ST-49 complex
14805	OXC2610	4	7	10	4	1	7	1	45	ST-45 complex
14806	OXC2611	4	7	10	4	42	7	1	137	ST-45 complex
14807	OXC2614	2	1	21	3	2	1	5	53	ST-21 complex
14808	OXC2615	2	1	21	3	2	1	5	53	ST-21 complex
14809	OXC2617	10	81	50	99	120	76	52	677	ST-677 complex
14810	OXC2618	2	1	21	3	2	1	5	53	ST-21 complex
14811	OXC2620	9	2	4	62	4	5	6	257	ST-257 complex
14812	OXC2621	2	75	4	48	141	34	1	814	ST-661 complex
14813	OXC2622	10	81	50	99	120	76	52	677	ST-677 complex
14814	OXC2623	2	1	21	3	2	1	5	53	ST-21 complex
14815	OXC2624	24	2	5	53	23	3	1	904	ST-607 complex
14816	OXC2625	7	17	2	15	23	3	12	51	ST-443 complex
14817	OXC2626	2	4	1	2	7	1	5	48	ST-48 complex
14820	OXC2629	1	2	3	4	5	9	3	42	ST-42 complex
14821	OXC2630	2	115	57	26	127	29	35	1301	ST-692 complex
14822	OXC2631	9	53	2	10	11	3	3	305	ST-574 complex
14824	OXC2634	1	3	6	4	3	3	3	22	ST-22 complex
14825	OXC2635	2	1	21	3	2	1	5	53	ST-21 complex
14826	OXC2636	2	4	2	4	19	3	6	658	ST-658 complex
14827	OXC2637	9	2	4	62	4	5	12	2030	ST-257 complex
14828	OXC2638	2	1	21	3	2	1	5	53	ST-21 complex
14829	OXC2640	7	2	5	72	2	383	6	4684
14830	OXC2641	3	1	5	17	11	11	6	49	ST-49 complex
14831	OXC2642	2	4	2	4	19	3	6	658	ST-658 complex
14832	OXC2644	2	1	1	3	2	1	5	21	ST-21 complex
14833	OXC2645	22	28	5	28	363	3	26	4687
14834	OXC2648	4	7	10	4	1	7	1	45	ST-45 complex
14835	OXC2650	4	7	10	4	1	7	1	45	ST-45 complex
14836	OXC2652	1	2	3	4	5	9	3	42	ST-42 complex
14837	OXC2653	2	4	2	4	19	3	6	658	ST-658 complex
14839	OXC2655	2	1	21	3	2	1	5	53	ST-21 complex
14840	OXC2657	62	4	5	2	2	1	5	572	ST-206 complex
14841	OXC2658	1	3	6	4	3	3	3	22	ST-22 complex
14842	OXC2662	1	2	42	4	98	58	34	586
14843	OXC2663	4	7	10	4	1	7	1	45	ST-45 complex
14847	OXC2667	7	17	2	15	23	3	12	51	ST-443 complex
14848	OXC2668	2	1	1	3	2	1	5	21	ST-21 complex
14849	OXC2669	9	2	2	2	11	5	6	824	ST-257 complex
14850	OXC2670	2	1	5	3	2	54	5	266	ST-21 complex
14851	OXC2671	62	4	5	2	2	1	5	572	ST-206 complex
14852	OXC2673	4	7	10	4	1	7	1	45	ST-45 complex
14853	OXC2674	6	4	5	2	2	1	5	122	ST-206 complex
14854	OXC2675	7	17	2	15	23	3	12	51	ST-443 complex
14855	OXC2676	7	17	2	15	23	3	12	51	ST-443 complex
14856	OXC2677	2	1	12	3	2	1	5	50	ST-21 complex
14857	OXC2678	2	21	5	37	2	1	5	206	ST-206 complex
14858	OXC2680	9	17	52	10	10	3	1	881
14859	OXC2681	2	1	1	3	7	1	5	104	ST-21 complex
14860	OXC2683	4	7	10	4	67	7	1	4992	ST-45 complex
14861	OXC2684	9	2	4	62	4	5	6	257	ST-257 complex
14863	OXC2686	2	1	1	3	2	1	5	21	ST-21 complex
14864	OXC2687	7	17	2	15	23	3	12	51	ST-443 complex
14865	OXC2688	10	81	50	99	120	76	52	677	ST-677 complex
14867	OXC2695	2	1	5	3	2	1	5	19	ST-21 complex
14868	OXC2696	10	81	50	99	120	76	52	677	ST-677 complex
14869	OXC2698	10	27	43	19	6	18	7	270	ST-403 complex
14870	OXC2699	2	1	1	3	2	1	5	21	ST-21 complex
14871	OXC2700	2	1	1	3	2	1	5	21	ST-21 complex
14872	OXC2701	2	4	2	4	19	3	6	658	ST-658 complex
14873	OXC2702	64	89	22	100	134	103	16	4993
14874	OXC2703	2	21	5	37	2	1	5	206	ST-206 complex
14875	OXC2704	7	53	2	10	11	3	3	574	ST-574 complex
14876	OXC2705	4	7	10	4	1	7	1	45	ST-45 complex
14877	OXC2706	2	1	1	3	2	1	5	21	ST-21 complex
14878	OXC2707	8	1	6	3	2	1	12	2135	ST-21 complex
14879	OXC2709	4	7	10	4	1	7	1	45	ST-45 complex
14880	OXC2710	2	1	1	3	2	1	5	21	ST-21 complex
14881	OXC2711	8	10	2	2	11	12	6	354	ST-354 complex
14882	OXC2712	2	1	21	3	2	1	5	53	ST-21 complex
14884	OXC2716	4	7	10	4	42	7	1	137	ST-45 complex
14885	OXC2718	8	1	6	3	2	1	12	2135	ST-21 complex
14886	OXC2719	7	254	2	15	23	3	12	2361	ST-443 complex
14887	OXC2720	7	17	2	15	23	3	12	51	ST-443 complex
14888	OXC2723	2	1	1	3	7	1	5	104	ST-21 complex
14890	OXC2725	10	81	50	99	120	76	52	677	ST-677 complex
14891	OXC2726	7	17	2	15	23	3	12	51	ST-443 complex
14892	OXC2727	2	4	1	2	7	1	5	48	ST-48 complex
14893	OXC2728	8	17	5	2	10	59	6	400	ST-353 complex
14894	OXC2729	7	17	2	15	23	3	12	51	ST-443 complex
14895	OXC2730	2	1	1	3	2	1	5	21	ST-21 complex
14896	OXC2731	2	1	1	3	2	1	5	21	ST-21 complex
14897	OXC2732	62	7	5	2	2	1	5	2104	ST-206 complex
14898	OXC2734	47	55	5	10	23	120	8	978	ST-446 complex
14899	OXC2736	2	1	21	3	2	123	5	916	ST-21 complex
14900	OXC2737	2	4	2	4	19	3	6	658	ST-658 complex
14901	OXC2738	1	6	22	24	12	28	1	132	ST-508 complex
14902	OXC2739	2	4	1	2	7	1	5	48	ST-48 complex
14903	OXC2741	22	15	4	64	74	25	23	1709	ST-1034 complex
14904	OXC2742	2	4	1	2	7	1	5	48	ST-48 complex
14905	OXC2743	24	2	2	2	10	3	1	464	ST-464 complex
14906	OXC2744	4	7	40	4	42	51	1	267	ST-283 complex
14907	OXC2745	2	17	2	3	2	1	5	883	ST-21 complex
14908	OXC2746	2	1	12	3	2	1	5	50	ST-21 complex
14909	OXC2747	7	53	2	10	11	3	3	574	ST-574 complex
14910	OXC2748	1	3	6	4	3	3	3	22	ST-22 complex
14911	OXC2749	2	71	5	62	2	3	6	2092
14912	OXC2750	2	4	1	4	19	62	5	475	ST-48 complex
14913	OXC2751	9	25	2	10	22	3	6	52	ST-52 complex
14914	OXC2752	2	75	4	48	141	34	1	814	ST-661 complex
14915	OXC2754	9	2	4	62	4	5	6	257	ST-257 complex
14916	OXC2755	7	17	5	2	86	232	1	2076	ST-353 complex
14917	OXC2759	2	1	1	3	7	1	5	104	ST-21 complex
14918	OXC2760	7	112	5	62	11	3	249	3544
14919	OXC2761	9	2	4	6	4	5	6	17	ST-257 complex
14920	OXC2762	2	1	1	3	2	1	5	21	ST-21 complex
14921	OXC2763	9	2	4	62	4	133	6	990	ST-257 complex
14922	OXC2764	2	4	1	4	19	62	5	475	ST-48 complex
14923	OXC2765	2	17	2	3	2	1	5	883	ST-21 complex
14924	OXC2766	2	4	1	2	7	1	5	48	ST-48 complex
14925	OXC2767	4	7	10	4	1	7	1	45	ST-45 complex
14926	OXC2769	4	7	10	4	42	7	1	137	ST-45 complex
14928	OXC2771	10	81	50	99	120	76	52	677	ST-677 complex
14929	OXC2774	2	4	2	4	19	3	6	658	ST-658 complex
14930	OXC2776	9	25	2	10	22	3	6	52	ST-52 complex
14931	OXC2777	2	4	1	2	7	1	5	48	ST-48 complex
14932	OXC2778	9	25	2	10	23	3	6	775	ST-52 complex
14933	OXC2779	7	60	4	28	2	3	35	3570
14934	OXC2780	1	3	6	4	3	3	3	22	ST-22 complex
14935	OXC2783	2	1	5	3	2	1	5	19	ST-21 complex
14936	OXC2784	7	53	2	10	11	3	3	574	ST-574 complex
14937	OXC2785	8	10	149	2	11	12	6	1517	ST-354 complex
14938	OXC2786	9	2	4	62	4	5	6	257	ST-257 complex
14939	OXC2787	2	4	1	2	7	1	5	48	ST-48 complex
14940	OXC2788	9	2	4	62	4	5	6	257	ST-257 complex
14941	OXC2789	2	4	1	2	7	1	5	48	ST-48 complex
14942	OXC2790	2	1	12	3	2	1	5	50	ST-21 complex
14943	OXC2795	9	2	4	62	4	5	6	257	ST-257 complex
14944	OXC2796	2	1	21	3	2	1	5	53	ST-21 complex
14945	OXC2798	9	2	4	62	4	5	6	257	ST-257 complex
14946	OXC2804	2	1	5	3	2	1	5	19	ST-21 complex
14947	OXC2805	1	2	5	4	5	9	3	1751	ST-42 complex
14948	OXC2807	2	1	5	3	2	1	5	19	ST-21 complex
14949	OXC2808	7	17	2	15	23	3	12	51	ST-443 complex
14950	OXC2810	2	4	12	3	2	1	5	1811	ST-21 complex
14951	OXC2811	7	17	2	15	23	3	12	51	ST-443 complex
14952	OXC2812	17	2	8	5	8	2	4	177	ST-177 complex
14954	OXC2814	9	25	2	10	23	3	6	775	ST-52 complex
14955	OXC2815	7	15	5	62	67	3	6	581	ST-353 complex
14957	OXC2819	1	3	6	4	3	3	3	22	ST-22 complex
14958	OXC2820	4	7	40	4	42	7	1	334	ST-45 complex
14959	OXC2822	7	53	2	10	11	3	3	574	ST-574 complex
14960	OXC2824	7	53	2	10	11	3	3	574	ST-574 complex
14961	OXC2826	7	17	2	15	23	3	12	51	ST-443 complex
14962	OXC2827	9	25	2	10	23	3	6	775	ST-52 complex
14963	OXC2828	2	1	1	3	2	1	5	21	ST-21 complex
14964	OXC2830	9	2	4	62	4	5	6	257	ST-257 complex
14966	OXC2832	2	1	1	3	2	1	5	21	ST-21 complex
14967	OXC2835	9	25	2	10	23	3	6	775	ST-52 complex
14968	OXC2837	2	1	1	3	2	1	5	21	ST-21 complex
14970	OXC2839	103	17	5	2	10	3	6	4994	ST-353 complex
14971	OXC2840	1	3	6	4	3	3	3	22	ST-22 complex
14972	OXC2841	9	2	4	62	4	5	6	257	ST-257 complex
14973	OXC2842	2	4	1	2	7	1	5	48	ST-48 complex
14976	OXC2846	2	1	1	3	2	1	3	262	ST-21 complex
14977	OXC2847	9	2	2	2	11	5	6	824	ST-257 complex
14978	OXC2848	2	1	1	3	2	1	5	21	ST-21 complex
14979	OXC2849	8	10	2	210	11	12	6	2033	ST-354 complex
14980	OXC2850	4	7	10	4	1	7	1	45	ST-45 complex
14981	OXC2851	8	10	2	2	89	12	6	1073	ST-354 complex
14982	OXC2856	10	27	43	392	6	18	7	4686
14983	OXC2858	8	10	2	2	11	12	6	354	ST-354 complex
14984	OXC2861	99	136	92	128	173	150	113	1260
14985	OXC2862	2	4	1	2	7	1	5	48	ST-48 complex
14986	OXC2863	8	1	6	3	11	1	1	879
14987	OXC2864	4	7	10	4	1	7	1	45	ST-45 complex
14988	OXC2865	10	27	16	19	10	5	7	403	ST-403 complex
14989	OXC2866	7	2	5	2	10	3	6	5	ST-353 complex
14990	OXC2867	8	10	2	2	11	12	6	354	ST-354 complex
14991	OXC2869	4	7	10	4	42	7	1	137	ST-45 complex
14993	OXC2872	7	15	5	62	67	3	6	581	ST-353 complex
14994	OXC2873	24	17	2	15	23	3	12	443	ST-443 complex
14997	OXC2876	2	1	21	3	2	1	5	53	ST-21 complex
14998	OXC2877	1	2	42	4	5	9	3	4055	ST-42 complex
14999	OXC2878	2	1	12	3	2	1	5	50	ST-21 complex
15000	OXC2879	7	17	2	15	23	3	12	51	ST-443 complex

## Sheet: Human_Year5
id	isolate	aspA	glnA	gltA	glyA	pgm	tkt	uncA	ST (MLST)	clonal_complex (MLST)
10881	OXC3099	2	22	4	3	2	61	5	4903	ST-21 complex
15002	OXC2883	2	1	12	3	2	1	5	50	ST-21 complex
15003	OXC2884	2	1	21	3	2	1	5	53	ST-21 complex
15004	OXC2885	2	1	21	3	2	1	5	53	ST-21 complex
15005	OXC2886	4	7	10	4	1	7	1	45	ST-45 complex
15006	OXC2888	7	17	2	15	23	3	12	51	ST-443 complex
15007	OXC2889	7	53	2	10	11	3	3	574	ST-574 complex
15008	OXC2891	1	4	2	2	6	3	17	61	ST-61 complex
15009	OXC2892	9	2	4	62	4	5	6	257	ST-257 complex
15010	OXC2895	2	1	1	3	2	1	3	262	ST-21 complex
15011	OXC2898	2	4	1	2	7	1	5	48	ST-48 complex
15012	OXC2899	2	4	1	4	19	62	5	475	ST-48 complex
15013	OXC2900	10	27	16	19	10	5	7	403	ST-403 complex
15014	OXC2901	2	4	1	2	7	1	5	48	ST-48 complex
15015	OXC2902	2	1	21	3	2	1	5	53	ST-21 complex
15016	OXC2903	4	7	10	4	1	7	1	45	ST-45 complex
15017	OXC2904	8	10	2	2	11	12	6	354	ST-354 complex
15018	OXC2907	47	55	5	10	11	48	8	450	ST-446 complex
15019	OXC2908	62	4	5	2	2	1	5	572	ST-206 complex
15020	OXC2909	8	17	5	2	10	59	6	400	ST-353 complex
15021	OXC2910	8	17	5	2	10	59	6	400	ST-353 complex
15022	OXC2911	9	2	4	62	4	5	6	257	ST-257 complex
15023	OXC2912	9	2	4	62	4	5	6	257	ST-257 complex
15024	OXC2914	7	112	42	62	11	67	6	877
15025	OXC2915	24	2	2	2	10	3	1	464	ST-464 complex
15026	OXC2916	2	1	1	3	2	1	5	21	ST-21 complex
15027	OXC2917	62	4	5	2	2	1	5	572	ST-206 complex
15028	OXC2918	2	1	1	3	2	1	5	21	ST-21 complex
15029	OXC2920	2	4	1	2	7	1	5	48	ST-48 complex
15030	OXC2921	9	2	4	62	4	5	6	257	ST-257 complex
15031	OXC2922	9	2	4	62	4	5	6	257	ST-257 complex
15032	OXC2923	2	4	1	2	7	1	5	48	ST-48 complex
15033	OXC2924	7	17	2	15	23	3	12	51	ST-443 complex
15034	OXC2927	9	2	4	62	4	5	6	257	ST-257 complex
15035	OXC2929	62	4	5	2	2	1	5	572	ST-206 complex
15036	OXC2930	4	7	40	4	42	51	1	267	ST-283 complex
15037	OXC2931	14	17	5	2	11	3	6	356	ST-353 complex
15038	OXC2933	8	10	2	2	11	12	6	354	ST-354 complex
15040	OXC2936	9	2	4	62	4	5	6	257	ST-257 complex
15041	OXC2939	9	17	5	10	151	61	3	5716
15042	OXC2941	2	1	1	3	2	1	5	21	ST-21 complex
15043	OXC2942	2	1	21	3	2	1	5	53	ST-21 complex
15044	OXC2944	2	1	21	3	2	1	5	53	ST-21 complex
15045	OXC2945	7	1	2	2	4	3	6	82	ST-353 complex
15046	OXC2946	8	10	2	2	11	12	6	354	ST-354 complex
15047	OXC2948	7	289	16	15	2	3	12	4995
15048	OXC2950	7	4	2	68	11	3	46	3172	ST-574 complex
15049	OXC2953	7	71	5	62	11	67	6	449
15050	OXC2955	2	1	1	3	2	1	5	21	ST-21 complex
15051	OXC2956	2	1	1	3	2	1	5	21	ST-21 complex
15052	OXC2958	2	1	21	3	2	1	5	53	ST-21 complex
15053	OXC2959	7	17	2	15	23	3	12	51	ST-443 complex
15054	OXC2960	264	356	12	3	2	1	5	4369	ST-21 complex
15055	OXC2961	2	1	5	3	2	1	5	19	ST-21 complex
15056	OXC2962	2	1	5	3	2	1	5	19	ST-21 complex
15057	OXC2963	9	2	4	62	4	5	6	257	ST-257 complex
15059	OXC2965	2	1	21	3	2	1	5	53	ST-21 complex
15060	OXC2966	2	1	1	3	2	1	5	21	ST-21 complex
15062	OXC2969	2	4	1	93	258	3	6	3076	ST-658 complex
15063	OXC2970	8	10	2	2	11	12	6	354	ST-354 complex
15064	OXC2971	1	4	2	2	6	3	17	61	ST-61 complex
15065	OXC2973	8	10	2	2	11	12	6	354	ST-354 complex
15067	OXC2975	2	1	1	3	2	1	5	21	ST-21 complex
15068	OXC2976	2	1	1	3	2	1	5	21	ST-21 complex
15069	OXC2977	9	25	2	10	22	3	6	52	ST-52 complex
15070	OXC2978	8	10	2	2	11	12	6	354	ST-354 complex
15071	OXC2979	2	17	2	3	2	1	5	883	ST-21 complex
15072	OXC2980	2	1	1	3	2	411	5	4901	ST-21 complex
15073	OXC2981	2	1	251	3	2	1	5	3626	ST-21 complex
15074	OXC2983	8	10	2	2	89	12	6	1073	ST-354 complex
15076	OXC2985	7	2	42	4	4	12	8	3572
15077	OXC2987	198	2	2	2	11	61	6	2863	ST-354 complex
15078	OXC2988	9	2	4	62	4	5	6	257	ST-257 complex
15079	OXC2989	8	10	2	2	11	12	6	354	ST-354 complex
15080	OXC2990	2	1	12	3	2	1	23	3574	ST-21 complex
15082	OXC2992	2	1	21	3	2	1	5	53	ST-21 complex
15083	OXC2993	23	7	2	4	1	30	1	4902	ST-45 complex
15085	OXC2995	9	25	2	10	22	3	6	52	ST-52 complex
15086	OXC2996	2	1	1	3	7	1	5	104	ST-21 complex
15087	OXC2997	2	4	1	2	7	1	5	48	ST-48 complex
15088	OXC2998	9	17	5	10	350	3	3	2274
15089	OXC2999	2	10	2	4	19	3	6	1044	ST-658 complex
15090	OXC3000	4	7	2	4	1	7	1	418	ST-45 complex
15091	OXC3001	62	4	5	2	2	1	5	572	ST-206 complex
15096	OXC3006	2	1	1	3	2	1	5	21	ST-21 complex
15097	OXC3007	2	1	21	3	2	1	5	53	ST-21 complex
15098	OXC3008	2	75	4	48	141	34	1	814	ST-661 complex
15101	OXC3011	2	1	21	3	2	1	5	53	ST-21 complex
15103	OXC3013	2	1	12	3	2	1	5	50	ST-21 complex
15104	OXC3014	9	2	4	62	4	5	6	257	ST-257 complex
15108	OXC3018	2	2	29	64	238	3	35	1491
15109	OXC3019	2	1	1	3	2	1	5	21	ST-21 complex
15110	OXC3020	9	2	4	62	4	133	6	990	ST-257 complex
15111	OXC3021	62	4	5	2	2	1	5	572	ST-206 complex
15112	OXC3022	7	2	5	2	10	3	6	5	ST-353 complex
15114	OXC3024	8	10	2	2	89	12	6	1073	ST-354 complex
15115	OXC3025	1	4	2	2	6	3	17	61	ST-61 complex
15116	OXC3026	2	1	21	3	2	1	5	53	ST-21 complex
15117	OXC3027	2	1	1	3	2	1	5	21	ST-21 complex
15119	OXC3029	2	4	5	2	10	1	5	2343	ST-48 complex
15126	OXC3036	2	1	5	3	2	1	5	19	ST-21 complex
15127	OXC3037	4	7	10	4	42	51	1	583	ST-45 complex
15128	OXC3038	8	10	2	2	11	12	6	354	ST-354 complex
15131	OXC3041	9	2	4	62	4	5	6	257	ST-257 complex
15132	OXC3042	1	2	3	4	5	9	3	42	ST-42 complex
15133	OXC3043	8	10	2	2	11	12	6	354	ST-354 complex
15134	OXC3044	7	17	2	15	11	3	12	859	ST-443 complex
15136	OXC3046	2	1	1	3	2	1	5	21	ST-21 complex
15138	OXC3048	2	4	1	4	19	62	5	475	ST-48 complex
15141	OXC3051	2	1	1	3	2	1	5	21	ST-21 complex
15142	OXC3052	2	22	4	3	2	61	5	4903	ST-21 complex
15143	OXC3100	2	1	1	3	2	1	5	21	ST-21 complex
15144	OXC3101	2	1	21	3	2	1	5	53	ST-21 complex
15145	OXC3102	7	17	2	15	23	3	12	51	ST-443 complex
15146	OXC3104	2	1	1	3	7	1	5	104	ST-21 complex
15147	OXC3110	2	1	1	3	2	1	5	21	ST-21 complex
15148	OXC3117	8	10	2	2	11	12	6	354	ST-354 complex
15149	OXC3119	2	21	5	37	2	1	5	206	ST-206 complex
15150	OXC3120	1	3	6	4	3	3	3	22	ST-22 complex
15151	OXC3122	7	17	2	15	23	3	12	51	ST-443 complex
15153	OXC3126	84	106	29	28	136	1	35	945	ST-1287 complex
15154	OXC3127	7	4	5	2	11	1	5	429	ST-48 complex
15155	OXC3131	9	2	4	62	4	1	6	316	ST-257 complex
15156	OXC3132	2	2	42	4	90	25	8	2042
15157	OXC3133	2	2	42	4	90	25	8	2042
15158	OXC3137	10	27	43	19	6	18	7	270	ST-403 complex
15159	OXC3139	9	2	4	62	4	133	6	990	ST-257 complex
15160	OXC3142	2	1	1	3	2	1	5	21	ST-21 complex
15161	OXC3143	2	1	1	3	2	1	5	21	ST-21 complex
15163	OXC3145	9	2	4	62	4	133	6	990	ST-257 complex
15164	OXC3146	2	1	1	3	2	1	5	21	ST-21 complex
15165	OXC3147	2	1	21	3	2	1	5	53	ST-21 complex
15166	OXC3150	7	4	5	2	11	1	5	429	ST-48 complex
15167	OXC3151	4	7	10	4	42	51	1	583	ST-45 complex
15168	OXC3154	8	10	2	2	11	12	6	354	ST-354 complex
15169	OXC3158	9	2	4	62	4	5	6	257	ST-257 complex
15170	OXC3159	24	2	2	2	10	3	1	464	ST-464 complex
15171	OXC3162	4	7	10	4	42	7	1	137	ST-45 complex
15172	OXC3167	62	4	5	2	2	1	5	572	ST-206 complex
15173	OXC3168	9	2	4	62	4	5	6	257	ST-257 complex
15174	OXC3170	2	4	1	2	7	1	5	48	ST-48 complex
15175	OXC3172	2	1	1	3	2	1	5	21	ST-21 complex
15176	OXC3176	8	10	2	2	11	12	6	354	ST-354 complex
15177	OXC3177	7	2	4	72	22	102	6	4904
15178	OXC3179	2	1	1	3	2	1	5	21	ST-21 complex
15179	OXC3183	2	1	12	3	2	1	5	50	ST-21 complex
15180	OXC3184	1	2	3	4	5	9	3	42	ST-42 complex
15181	OXC3185	1	4	2	2	6	3	17	61	ST-61 complex
15183	OXC3187	2	4	1	4	19	62	195	4906	ST-658 complex
15184	OXC3191	9	2	4	62	4	5	6	257	ST-257 complex
15185	OXC3195	10	27	16	19	10	5	7	403	ST-403 complex
15186	OXC3197	9	2	4	62	4	5	6	257	ST-257 complex
15187	OXC3205	6	4	5	2	2	282	5	4766
15188	OXC3206	27	33	22	49	43	7	31	1225	ST-1275 complex
15189	OXC3210	22	201	29	64	127	7	23	4907
15190	OXC3214	9	2	4	62	4	5	6	257	ST-257 complex
15191	OXC3215	8	1	6	3	2	1	12	2135	ST-21 complex
15192	OXC3216	1	2	30	4	5	9	3	4908	ST-42 complex
15193	OXC3217	8	1	6	3	2	1	12	2135	ST-21 complex
15194	OXC3219	2	1	12	3	2	1	5	50	ST-21 complex
15195	OXC3221	2	1	1	3	2	1	5	21	ST-21 complex
15197	OXC3223	8	10	2	2	11	12	6	354	ST-354 complex
15198	OXC3224	55	21	2	71	11	37	3	2133
15199	OXC3225	2	1	21	3	2	1	5	53	ST-21 complex
15200	OXC3228	232	2	42	4	90	25	8	4998
15201	OXC3229	7	2	5	2	10	3	6	5	ST-353 complex
15202	OXC3230	9	2	4	62	4	5	6	257	ST-257 complex
15203	OXC3231	9	2	4	62	4	5	6	257	ST-257 complex
15205	OXC3235	4	7	10	4	1	7	1	45	ST-45 complex
15207	OXC3238	8	1	6	3	2	1	12	2135	ST-21 complex
15208	OXC3244	9	2	4	62	4	5	6	257	ST-257 complex
15209	OXC3245	2	1	21	3	2	1	5	53	ST-21 complex
15210	OXC3249	2	1	1	3	2	1	5	21	ST-21 complex
15211	OXC3253	8	10	43	2	11	12	6	4909	ST-354 complex
15213	OXC3260	2	1	12	3	2	1	5	50	ST-21 complex
15214	OXC3261	10	27	43	19	6	18	7	270	ST-403 complex
15215	OXC3264	9	2	1	10	10	3	5	4999
15216	OXC3265	9	2	4	62	4	5	6	257	ST-257 complex
15217	OXC3266	9	17	5	10	350	335	3	3546
15218	OXC3268	9	25	2	10	22	3	6	52	ST-52 complex
15219	OXC3269	4	7	10	4	1	7	1	45	ST-45 complex
15220	OXC3270	10	27	43	19	6	18	7	270	ST-403 complex
15221	OXC3271	7	21	5	62	67	48	6	1906
15222	OXC3272	2	2	42	4	90	272	8	2167
15223	OXC3273	24	2	52	2	10	3	1	5000	ST-464 complex
15224	OXC3274	2	1	21	3	2	1	5	53	ST-21 complex
15225	OXC3275	2	1	1	3	2	1	5	21	ST-21 complex
15226	OXC3277	2	1	1	3	2	1	5	21	ST-21 complex
15228	OXC3279	7	53	2	10	11	3	3	574	ST-574 complex
15229	OXC3282	7	17	2	15	23	3	12	51	ST-443 complex
15230	OXC3284	6	4	5	2	2	1	5	122	ST-206 complex
15231	OXC3285	2	1	1	3	2	1	5	21	ST-21 complex
15232	OXC3286	7	2	5	72	2	383	6	4684
15233	OXC3287	4	7	10	4	1	7	1	45	ST-45 complex
15234	OXC3288	2	1	5	3	2	3	5	190	ST-21 complex
15235	OXC3289	10	2	107	137	120	76	1	1080
15236	OXC3292	9	2	4	62	4	5	6	257	ST-257 complex
15238	OXC3296	8	1	12	3	2	1	5	4910	ST-21 complex
15239	OXC3297	9	2	4	62	4	5	6	257	ST-257 complex
15240	OXC3298	4	7	40	4	42	51	1	267	ST-283 complex
15241	OXC3301	9	2	4	62	4	133	6	990	ST-257 complex
15242	OXC3302	9	112	5	62	2	3	26	2037
15243	OXC3303	2	1	1	3	2	1	5	21	ST-21 complex
15244	OXC3304	9	2	4	62	4	5	6	257	ST-257 complex
15245	OXC3305	2	4	1	2	7	1	5	48	ST-48 complex
15246	OXC3306	2	4	2	4	19	3	6	658	ST-658 complex
15247	OXC3307	2	14	1	3	2	1	5	5001	ST-21 complex
15248	OXC3308	9	17	30	10	350	335	3	5082
15249	OXC3309	8	1	6	3	2	1	12	2135	ST-21 complex
15250	OXC3310	2	1	1	3	2	1	3	262	ST-21 complex
15251	OXC3311	9	25	2	10	22	3	6	52	ST-52 complex
15252	OXC3312	198	2	2	2	11	61	6	2863	ST-354 complex
15253	OXC3313	2	1	1	3	2	1	5	21	ST-21 complex
15254	OXC3318	2	1	1	3	2	1	5	21	ST-21 complex
15255	OXC3319	2	1	21	3	2	1	5	53	ST-21 complex
15256	OXC3321	4	7	10	4	1	7	1	45	ST-45 complex
15257	OXC3322	2	1	5	3	2	1	5	19	ST-21 complex
15258	OXC3323	4	7	10	4	42	51	1	583	ST-45 complex
15259	OXC3325	1	2	3	4	5	9	3	42	ST-42 complex
15260	OXC3326	9	2	4	62	4	5	6	257	ST-257 complex
15261	OXC3327	62	4	5	2	2	1	5	572	ST-206 complex
15262	OXC3329	2	1	1	3	2	1	5	21	ST-21 complex
15263	OXC3330	62	4	5	2	2	7	5	5002
15264	OXC3332	2	1	1	3	2	1	5	21	ST-21 complex
15265	OXC3333	1	2	42	4	98	58	34	586
15266	OXC3334	10	23	16	19	6	18	7	55	ST-403 complex
15267	OXC3336	4	7	10	4	1	7	1	45	ST-45 complex
15269	OXC3339	24	2	2	2	10	3	1	464	ST-464 complex
15270	OXC3340	7	53	2	15	23	3	12	1703	ST-443 complex
15271	OXC3341	2	1	5	3	2	1	5	19	ST-21 complex
15272	OXC3342	7	4	2	68	11	3	46	3172	ST-574 complex
15273	OXC3344	2	1	1	3	2	1	5	21	ST-21 complex
15274	OXC3345	2	1	12	3	2	1	5	50	ST-21 complex
15275	OXC3346	7	2	5	2	10	3	6	5	ST-353 complex
15276	OXC3347	4	7	10	4	1	7	1	45	ST-45 complex
15277	OXC3349	4	7	10	4	1	7	1	45	ST-45 complex
15278	OXC3350	2	1	5	3	2	1	5	19	ST-21 complex
15279	OXC3351	2	1	1	3	2	1	5	21	ST-21 complex
15280	OXC3353	1	4	2	2	6	3	17	61	ST-61 complex
15281	OXC3354	24	2	2	2	10	3	1	464	ST-464 complex
15282	OXC3359	7	17	2	15	23	3	12	51	ST-443 complex
15283	OXC3360	2	1	5	3	2	54	5	266	ST-21 complex
15284	OXC3361	8	2	5	53	11	3	1	607	ST-607 complex
15285	OXC3362	3	1	5	17	11	11	6	49	ST-49 complex
15286	OXC3363	2	1	5	3	2	1	5	19	ST-21 complex
15287	OXC3364	4	7	10	4	1	7	1	45	ST-45 complex
15288	OXC3365	4	7	10	4	1	7	1	45	ST-45 complex
15289	OXC3366	2	1	1	3	2	1	5	21	ST-21 complex
15290	OXC3367	4	7	40	4	42	1	1	3555	ST-283 complex
15291	OXC3368	2	1	21	3	2	1	5	53	ST-21 complex
15292	OXC3376	2	1	1	3	2	1	5	21	ST-21 complex
15293	OXC3377	2	4	5	25	11	1	5	2086	ST-206 complex
15294	OXC3378	3	1	5	17	11	11	6	49	ST-49 complex
15295	OXC3379	4	7	10	4	1	51	1	1701	ST-45 complex
15296	OXC3380	3	1	5	17	430	11	6	3851	ST-49 complex
15297	OXC3381	7	17	2	15	23	3	12	51	ST-443 complex
15298	OXC3382	8	1	6	3	2	1	12	2135	ST-21 complex
15299	OXC3388	2	4	1	4	19	62	5	475	ST-48 complex
15300	OXC3390	2	75	4	48	141	34	1	814	ST-661 complex
15301	OXC3391	6	4	5	2	2	1	5	122	ST-206 complex
15302	OXC3392	4	7	10	4	1	7	1	45	ST-45 complex
15303	OXC3393	25	7	61	264	408	317	6	5003
15304	OXC3394	2	1	12	3	2	1	5	50	ST-21 complex
15305	OXC3396	2	1	1	3	7	1	5	104	ST-21 complex
15306	OXC3397	2	1	5	2	2	1	5	251	ST-21 complex
15307	OXC3399	2	1	1	3	2	1	5	21	ST-21 complex
15308	OXC3400	2	1	12	3	2	1	5	50	ST-21 complex
15309	OXC3401	4	7	10	4	1	7	1	45	ST-45 complex
15310	OXC3402	9	2	4	62	4	133	6	990	ST-257 complex
15311	OXC3403	4	7	10	4	42	7	1	137	ST-45 complex
15312	OXC3405	4	7	10	4	1	7	1	45	ST-45 complex
15313	OXC3406	2	1	1	3	2	1	3	262	ST-21 complex
15314	OXC3407	9	17	5	10	350	3	3	2274
15315	OXC3408	4	7	10	4	1	7	1	45	ST-45 complex
15316	OXC3409	4	7	10	4	1	7	1	45	ST-45 complex
15317	OXC3410	4	7	10	4	42	7	1	137	ST-45 complex
15318	OXC3411	2	21	5	3	2	1	5	46	ST-206 complex
15319	OXC3412	10	81	50	87	120	76	52	794	ST-677 complex
15320	OXC3413	7	17	2	15	23	3	12	51	ST-443 complex
15321	OXC3415	4	7	10	4	42	7	1	137	ST-45 complex
15323	OXC3417	4	7	10	4	1	7	1	45	ST-45 complex
15324	OXC3418	24	2	2	2	10	3	5	5004	ST-464 complex
15325	OXC3419	2	1	5	3	2	1	5	19	ST-21 complex
15326	OXC3421	2	15	4	3	154	51	35	1409
15327	OXC3422	55	172	21	49	125	83	51	1962
15329	OXC3424	8	1	6	3	2	1	12	2135	ST-21 complex
15330	OXC3425	2	17	2	3	2	1	5	883	ST-21 complex
15331	OXC3426	24	2	2	2	10	3	1	464	ST-464 complex
15332	OXC3428	232	2	42	4	90	25	6	3850
15333	OXC3429	24	2	2	2	10	3	1	464	ST-464 complex
15334	OXC3430	9	2	4	62	4	5	6	257	ST-257 complex
15335	OXC3431	4	7	10	4	1	7	1	45	ST-45 complex
15337	OXC3438	3	1	5	17	430	11	6	3851	ST-49 complex
15338	OXC3440	4	7	40	4	42	51	1	267	ST-283 complex
15339	OXC3441	9	2	4	62	4	5	6	257	ST-257 complex
15341	OXC3443	10	7	10	4	1	7	1	2219	ST-45 complex
15342	OXC3445	2	1	12	3	2	1	5	50	ST-21 complex
15343	OXC3446	7	17	2	15	23	3	12	51	ST-443 complex
15344	OXC3447	7	17	2	15	23	3	12	51	ST-443 complex
15345	OXC3448	8	10	2	210	11	12	6	2033	ST-354 complex
15346	OXC3449	7	17	5	2	10	3	6	353	ST-353 complex
15347	OXC3451	9	2	4	62	4	5	6	257	ST-257 complex
15348	OXC3453	2	1	5	3	2	1	5	19	ST-21 complex
15351	OXC3457	4	7	10	4	42	7	1	137	ST-45 complex
15352	OXC3459	2	2	5	3	20	1	5	5005	ST-21 complex
15353	OXC3461	4	7	10	4	42	7	1	137	ST-45 complex
15354	OXC3462	2	1	1	3	7	1	5	104	ST-21 complex
15355	OXC3466	2	1	5	3	2	1	5	19	ST-21 complex
15356	OXC3467	6	4	5	2	2	1	5	122	ST-206 complex
15357	OXC3473	10	27	43	19	6	18	7	270	ST-403 complex
15358	OXC3474	2	1	21	3	2	1	5	53	ST-21 complex
15359	OXC3475	84	106	29	28	136	1	35	945	ST-1287 complex
15360	OXC3476	2	1	1	3	2	1	5	21	ST-21 complex
15361	OXC3508	2	1	5	3	2	1	5	19	ST-21 complex
15362	OXC3510	8	10	2	2	11	12	6	354	ST-354 complex
15363	OXC3512	2	1	1	3	2	1	5	21	ST-21 complex
15364	OXC3514	7	17	2	15	23	3	12	51	ST-443 complex
15365	OXC3515	7	17	2	15	23	3	12	51	ST-443 complex
15367	OXC3522	7	53	2	10	11	3	3	574	ST-574 complex
15368	OXC3526	7	17	2	15	23	3	12	51	ST-443 complex
15369	OXC3527	2	21	5	37	60	1	5	273	ST-206 complex
15371	OXC3535	7	17	2	15	23	3	12	51	ST-443 complex
15372	OXC3536	2	1	1	3	2	1	5	21	ST-21 complex
15373	OXC3540	62	4	5	2	2	1	5	572	ST-206 complex
15374	OXC3541	4	7	40	4	42	51	1	267	ST-283 complex
15375	OXC3546	24	2	2	2	10	3	1	464	ST-464 complex
15376	OXC3548	1	2	42	4	3	40	3	447	ST-42 complex
15377	OXC3550	9	2	4	62	4	133	6	990	ST-257 complex
15378	OXC3552	24	2	2	2	10	3	1	464	ST-464 complex
15379	OXC3554	4	7	10	4	1	7	1	45	ST-45 complex
15380	OXC3555	7	17	2	15	23	3	12	51	ST-443 complex
15381	OXC3559	2	1	1	3	2	1	5	21	ST-21 complex
15382	OXC3567	9	2	4	62	4	5	6	257	ST-257 complex
15383	OXC3568	24	2	2	2	10	3	1	464	ST-464 complex
15384	OXC3569	2	1	5	3	2	1	5	19	ST-21 complex
15386	OXC3572	2	1	12	3	2	1	5	50	ST-21 complex
15387	OXC3573	9	17	5	10	350	335	3	3546
15388	OXC3576	2	1	1	3	2	1	5	21	ST-21 complex
15389	OXC3577	4	7	10	4	1	7	1	45	ST-45 complex
15390	OXC3578	2	1	12	3	2	1	5	50	ST-21 complex
15392	OXC3582	2	1	1	3	2	1	5	21	ST-21 complex
15393	OXC3584	2	21	30	116	113	47	17	5007
15394	OXC3585	24	2	2	2	10	3	1	464	ST-464 complex
15395	OXC3588	2	1	27	3	148	1	5	5008	ST-21 complex
15396	OXC3589	4	7	10	4	1	7	1	45	ST-45 complex
15397	OXC3590	4	7	40	4	42	51	1	267	ST-283 complex
15398	OXC3592	2	4	1	2	7	1	5	48	ST-48 complex
15399	OXC3594	7	17	2	15	23	3	12	51	ST-443 complex
15400	OXC3595	7	17	2	15	23	3	12	51	ST-443 complex
15401	OXC3597	1	2	42	4	3	40	3	447	ST-42 complex
15402	OXC3599	1	3	6	4	3	3	3	22	ST-22 complex
15403	OXC3600	1	4	2	2	6	3	17	61	ST-61 complex
15404	OXC3601	2	1	21	3	2	1	5	53	ST-21 complex
15405	OXC3602	2	1	1	3	2	1	5	21	ST-21 complex
15406	OXC3603	7	4	1	2	7	1	5	5083	ST-48 complex
15408	OXC3607	267	1	1	3	2	226	5	5084	ST-21 complex
15409	OXC3609	9	2	4	62	4	5	6	257	ST-257 complex
15410	OXC3611	62	4	5	2	2	1	5	572	ST-206 complex
15411	OXC3613	7	17	2	15	23	3	12	51	ST-443 complex
15412	OXC3614	2	1	1	3	346	1	3	4911	ST-21 complex
15413	OXC3615	7	53	2	10	11	3	3	574	ST-574 complex
15416	OXC3618	2	4	1	2	7	1	5	48	ST-48 complex
15418	OXC3621	2	1	21	3	2	1	5	53	ST-21 complex
15419	OXC3622	7	17	2	3	2	3	5	5085
15420	OXC3623	2	1	5	3	2	1	5	19	ST-21 complex
15421	OXC3626	2	1	1	3	497	1	3	4912	ST-21 complex
15422	OXC3628	24	2	2	2	10	3	1	464	ST-464 complex
15423	OXC3631	2	75	5	48	316	34	1	2786	ST-661 complex
15424	OXC3633	9	2	4	62	4	5	6	257	ST-257 complex
15425	OXC3634	4	7	10	4	1	7	1	45	ST-45 complex
15426	OXC3635	2	1	1	3	2	1	5	21	ST-21 complex
15427	OXC3636	2	1	21	3	2	1	5	53	ST-21 complex
15428	OXC3648	7	53	2	10	11	3	3	574	ST-574 complex
15429	OXC3650	2	17	2	3	2	1	5	883	ST-21 complex
15430	OXC3651	2	1	1	3	2	1	3	262	ST-21 complex
15431	OXC3652	1	2	42	4	98	58	34	586
15432	OXC3657	2	15	4	4	20	34	35	4748
15433	OXC3658	7	53	2	10	11	3	3	574	ST-574 complex
15434	OXC3662	9	2	4	62	4	5	6	257	ST-257 complex
15435	OXC3663	2	1	1	3	2	1	5	21	ST-21 complex
15436	OXC3664	24	30	2	2	89	120	6	1932	ST-460 complex
15437	OXC3665	2	1	1	3	2	1	5	21	ST-21 complex
15438	OXC3668	2	4	1	2	7	1	5	48	ST-48 complex
15439	OXC3669	24	2	2	2	10	3	1	464	ST-464 complex
15440	OXC3670	2	4	5	25	11	3	293	4913
15441	OXC3671	7	71	5	62	11	67	6	449
15442	OXC3675	2	1	21	3	2	1	5	53	ST-21 complex
15443	OXC3676	2	1	1	3	2	1	5	21	ST-21 complex
15444	OXC3678	4	7	10	4	42	7	1	137	ST-45 complex
15446	OXC3682	7	7	10	4	1	7	1	5086	ST-45 complex
15447	OXC3683	1	2	2	4	5	9	3	2161	ST-42 complex
15448	OXC3684	1	2	42	4	3	40	3	447	ST-42 complex
15449	OXC3685	10	27	43	19	6	18	7	270	ST-403 complex
15450	OXC3687	9	25	2	10	22	3	6	52	ST-52 complex
15451	OXC3688	9	25	2	10	22	3	6	52	ST-52 complex
15452	OXC3689	24	2	2	2	10	3	1	464	ST-464 complex
15453	OXC3693	2	247	21	28	352	24	125	2291
15454	OXC3694	8	10	2	2	11	12	6	354	ST-354 complex
15455	OXC3695	2	4	1	2	7	1	5	48	ST-48 complex
15456	OXC3696	2	4	1	2	7	1	5	48	ST-48 complex
15457	OXC3697	2	4	1	2	7	1	5	48	ST-48 complex
15458	OXC3700	9	17	5	10	350	3	3	2274
15459	OXC3701	2	1	12	3	2	1	5	50	ST-21 complex
15460	OXC3702	2	2	1	3	2	1	6	2876	ST-21 complex
15462	OXC3705	18	89	20	98	122	254	16	5009	ST-952 complex
15463	OXC3708	91	2	42	4	169	9	8	986
15465	OXC3712	2	21	5	37	2	1	5	206	ST-206 complex
15466	OXC3713	2	1	12	3	2	1	5	50	ST-21 complex
15467	OXC3715	2	1	5	3	2	1	5	19	ST-21 complex
15468	OXC3716	2	4	1	2	7	1	5	48	ST-48 complex
18598	OXC3053	8	2	5	53	11	3	1	607	ST-607 complex
18599	OXC3054	9	2	4	62	4	5	6	257	ST-257 complex
18600	OXC3055	7	17	2	15	23	3	12	51	ST-443 complex
18601	OXC3056	9	2	4	62	4	5	6	257	ST-257 complex
18602	OXC3057	2	1	5	3	2	1	5	19	ST-21 complex
18603	OXC3060	8	10	2	2	11	12	6	354	ST-354 complex
18604	OXC3061	8	10	2	2	11	12	6	354	ST-354 complex
18605	OXC3063	8	1	6	3	11	1	1	879
18606	OXC3064	9	2	4	62	4	5	6	257	ST-257 complex
18607	OXC3074	1	2	3	4	5	9	3	42	ST-42 complex
18608	OXC3079	8	10	2	2	11	12	6	354	ST-354 complex
18609	OXC3081	7	17	2	15	11	3	12	859	ST-443 complex
18610	OXC3082	2	17	2	3	2	1	5	883	ST-21 complex
18611	OXC3084	2	1	1	3	2	1	5	21	ST-21 complex
18612	OXC3089	7	17	2	15	23	3	12	51	ST-443 complex
18613	OXC3092	2	4	1	4	19	62	5	475	ST-48 complex
18614	OXC3095	9	2	4	62	4	5	6	257	ST-257 complex
18615	OXC3096	9	2	4	62	4	5	6	257	ST-257 complex
18616	OXC3097	2	1	1	3	2	1	5	21	ST-21 complex
18618	OXC3059	4	7	10	4	42	51	1	583	ST-45 complex

## Sheet: Human_Year6
id	isolate	aspA	glnA	gltA	glyA	pgm	tkt	uncA	ST (MLST)	clonal_complex (MLST)
15469	OXC3717	4	7	10	4	1	7	1	45	ST-45 complex
15470	OXC3718	2	1	21	3	2	1	5	53	ST-21 complex
15471	OXC3719	2	4	1	2	7	1	5	48	ST-48 complex
15472	OXC3720	9	25	2	10	22	3	6	52	ST-52 complex
15473	OXC3721	8	1	6	3	2	1	12	2135	ST-21 complex
15474	OXC3722	2	1	1	3	2	1	3	262	ST-21 complex
15475	OXC3723	9	2	4	62	4	5	6	257	ST-257 complex
15476	OXC3726	7	17	2	15	23	3	12	51	ST-443 complex
15478	OXC3728	2	1	21	3	2	1	5	53	ST-21 complex
15479	OXC3729	2	2	4	62	4	5	6	367	ST-257 complex
15480	OXC3730	7	17	2	15	23	3	12	51	ST-443 complex
15481	OXC3731	2	1	21	3	2	1	5	53	ST-21 complex
15482	OXC3732	2	1	1	3	2	1	5	21	ST-21 complex
15483	OXC3733	1	3	6	4	3	3	3	22	ST-22 complex
15484	OXC3734	9	25	2	10	23	3	6	775	ST-52 complex
15485	OXC3735	9	25	2	10	22	3	6	52	ST-52 complex
15486	OXC3736	8	10	2	2	11	12	6	354	ST-354 complex
15487	OXC3737	7	17	2	15	23	3	12	51	ST-443 complex
15488	OXC3738	22	354	4	62	490	99	35	4721
15489	OXC3739	2	1	1	3	2	3	5	2250	ST-21 complex
15490	OXC3741	2	1	1	3	2	1	5	21	ST-21 complex
15492	OXC3743	8	2	2	212	309	253	147	2083
15493	OXC3744	9	2	4	62	4	5	6	257	ST-257 complex
15494	OXC3745	2	1	12	3	2	1	5	50	ST-21 complex
15495	OXC3747	2	1	5	3	2	1	5	19	ST-21 complex
15496	OXC3748	8	10	2	2	11	12	6	354	ST-354 complex
15497	OXC3749	2	1	21	3	2	1	5	53	ST-21 complex
15498	OXC3750	24	2	2	2	10	3	1	464	ST-464 complex
15499	OXC3752	10	7	10	4	1	7	1	2219	ST-45 complex
15500	OXC3753	1	3	6	4	3	3	3	22	ST-22 complex
15501	OXC3754	9	2	4	62	4	5	6	257	ST-257 complex
15502	OXC3757	3	1	5	17	11	11	6	49	ST-49 complex
15503	OXC3762	2	4	1	2	7	1	5	48	ST-48 complex
15504	OXC3766	7	17	2	15	23	3	12	51	ST-443 complex
15505	OXC3767	24	2	2	2	10	3	1	464	ST-464 complex
15506	OXC3769	4	7	10	4	42	7	1	137	ST-45 complex
15507	OXC3771	1	2	3	4	5	9	3	42	ST-42 complex
15508	OXC3772	2	17	2	3	2	1	5	883	ST-21 complex
15509	OXC3773	1	2	3	4	5	9	3	42	ST-42 complex
15510	OXC3774	24	2	2	2	10	3	1	464	ST-464 complex
15512	OXC3776	9	2	4	62	4	5	6	257	ST-257 complex
15513	OXC3777	9	25	2	10	22	3	6	52	ST-52 complex
15514	OXC3779	9	17	5	10	350	3	3	2274
15515	OXC3780	1	4	2	2	6	3	17	61	ST-61 complex
15516	OXC3781	1	4	2	2	6	3	17	61	ST-61 complex
15517	OXC3783	2	1	21	3	2	1	5	53	ST-21 complex
15518	OXC3784	2	1	1	3	2	1	5	21	ST-21 complex
15519	OXC3785	4	7	10	4	42	51	1	583	ST-45 complex
15520	OXC3786	9	2	4	62	4	5	6	257	ST-257 complex
15522	OXC3788	9	2	2	2	11	5	6	824	ST-257 complex
15523	OXC3791	2	1	1	3	2	1	5	21	ST-21 complex
15524	OXC3792	4	7	10	4	1	7	1	45	ST-45 complex
15525	OXC3793	9	2	4	62	4	5	6	257	ST-257 complex
15527	OXC3796	9	2	4	62	4	5	6	257	ST-257 complex
15528	OXC3797	4	7	10	4	1	7	1	45	ST-45 complex
15529	OXC3798	4	7	10	4	1	7	1	45	ST-45 complex
15530	OXC3799	2	1	1	3	2	1	5	21	ST-21 complex
15531	OXC3800	9	17	5	10	350	3	3	2274
15532	OXC3801	1	4	2	2	6	3	17	61	ST-61 complex
15533	OXC3802	2	1	1	3	2	1	5	21	ST-21 complex
15534	OXC3804	4	7	10	4	1	7	1	45	ST-45 complex
15535	OXC3805	2	4	1	2	7	1	5	48	ST-48 complex
15536	OXC3806	2	4	1	2	7	1	5	48	ST-48 complex
15537	OXC3807	7	17	5	10	11	412	6	4722	ST-353 complex
15538	OXC3808	8	1	5	3	2	1	1	1519	ST-21 complex
15539	OXC3810	2	4	1	2	7	1	5	48	ST-48 complex
15540	OXC3811	7	2	5	2	10	3	6	5	ST-353 complex
15541	OXC3813	2	1	1	3	2	1	5	21	ST-21 complex
15542	OXC3814	2	84	2	68	2	68	5	2258
15543	OXC3815	2	1	5	3	2	1	5	19	ST-21 complex
15544	OXC3816	2	1	5	3	2	1	5	19	ST-21 complex
15545	OXC3817	2	1	1	3	2	1	3	262	ST-21 complex
15546	OXC3818	7	17	2	15	23	3	12	51	ST-443 complex
15547	OXC3819	9	2	4	62	4	5	12	2030	ST-257 complex
15548	OXC3820	4	280	10	4	1	7	1	4917	ST-45 complex
15549	OXC3821	9	2	4	62	4	5	12	2030	ST-257 complex
15550	OXC3822	2	4	1	2	7	1	5	48	ST-48 complex
15551	OXC3823	37	7	10	4	1	7	1	4852	ST-45 complex
15552	OXC3824	73	4	2	4	19	3	6	657	ST-658 complex
15553	OXC3826	10	27	16	19	10	5	7	403	ST-403 complex
15554	OXC3827	7	17	2	15	23	3	12	51	ST-443 complex
15555	OXC3828	7	17	5	28	1	67	6	4918	ST-353 complex
15557	OXC3830	9	17	5	10	350	3	3	2274
15558	OXC3833	7	17	2	15	23	3	12	51	ST-443 complex
15559	OXC3834	4	112	5	62	11	3	6	5021
15560	OXC3835	1	2	42	4	98	58	34	586
15561	OXC3836	9	2	4	62	4	5	12	2030	ST-257 complex
15562	OXC3837	7	71	5	190	11	67	1	1526
15563	OXC3839	1	2	49	4	11	66	8	362	ST-362 complex
15564	OXC3840	1	4	2	2	6	3	17	61	ST-61 complex
15565	OXC3841	2	1	12	3	2	1	5	50	ST-21 complex
15566	OXC3842	14	17	5	2	104	67	6	5022	ST-353 complex
15567	OXC3843	62	4	5	2	2	1	5	572	ST-206 complex
15569	OXC3845	2	1	12	3	2	1	23	3574	ST-21 complex
15570	OXC3846	1	4	2	2	6	3	122	5023	ST-61 complex
15571	OXC3847	2	1	1	3	2	1	5	21	ST-21 complex
15573	OXC3849	24	2	2	2	10	3	5	5004	ST-464 complex
15574	OXC3850	4	112	5	62	11	3	6	5021
15575	OXC3851	7	17	2	15	23	3	12	51	ST-443 complex
15576	OXC3853	2	4	1	2	7	1	5	48	ST-48 complex
15577	OXC3855	8	2	5	53	11	3	1	607	ST-607 complex
15578	OXC3856	2	1	1	3	2	1	3	262	ST-21 complex
15579	OXC3857	2	1	12	3	2	1	5	50	ST-21 complex
15580	OXC3860	14	17	5	2	11	3	6	356	ST-353 complex
15581	OXC3861	9	2	4	62	4	5	6	257	ST-257 complex
15582	OXC3863	2	1	12	3	2	1	5	50	ST-21 complex
15583	OXC3864	7	112	42	62	11	67	6	877
15584	OXC3865	2	1	21	3	2	1	1	184	ST-21 complex
15585	OXC3866	2	4	5	2	2	1	5	227	ST-206 complex
15586	OXC3867	2	1	5	3	2	1	5	19	ST-21 complex
15587	OXC3868	24	2	2	15	23	3	12	1365	ST-443 complex
15588	OXC3869	2	4	1	2	7	1	5	48	ST-48 complex
15590	OXC3872	2	4	1	2	7	1	5	48	ST-48 complex
15591	OXC3874	7	17	2	15	23	3	12	51	ST-443 complex
15592	OXC3875	4	7	10	4	42	7	1	137	ST-45 complex
15593	OXC3879	7	17	5	2	10	3	6	353	ST-353 complex
15594	OXC3882	7	17	5	2	10	3	6	353	ST-353 complex
15595	OXC3883	2	1	1	3	2	1	297	4485	ST-21 complex
15596	OXC3884	7	17	2	15	23	3	12	51	ST-443 complex
15597	OXC3885	2	1	5	3	2	1	5	19	ST-21 complex
15598	OXC3886	2	1	1	3	2	1	5	21	ST-21 complex
15599	OXC3887	8	1	6	3	2	1	12	2135	ST-21 complex
15600	OXC3888	1	2	42	4	2	25	8	2123	ST-362 complex
15601	OXC3891	2	4	5	2	2	1	5	227	ST-206 complex
15602	OXC3893	7	2	5	2	10	395	6	4825	ST-353 complex
15603	OXC3894	2	1	1	3	2	1	5	21	ST-21 complex
15604	OXC3896	2	1	21	3	2	1	5	53	ST-21 complex
15605	OXC3897	2	1	1	3	2	1	5	21	ST-21 complex
15606	OXC3899	1	2	3	4	5	9	3	42	ST-42 complex
15607	OXC3900	2	21	5	37	2	1	5	206	ST-206 complex
15608	OXC3901	2	1	1	3	2	1	5	21	ST-21 complex
15609	OXC3902	1	3	6	4	3	3	3	22	ST-22 complex
15610	OXC3903	10	27	43	19	10	5	7	435	ST-403 complex
15611	OXC3904	1	3	6	4	3	3	3	22	ST-22 complex
15612	OXC3905	24	2	2	2	10	3	1	464	ST-464 complex
15613	OXC3906	2	1	1	3	2	1	5	21	ST-21 complex
15614	OXC3907	1	3	6	4	3	3	3	22	ST-22 complex
15615	OXC3909	2	1	1	3	2	1	5	21	ST-21 complex
15616	OXC3910	2	1	1	3	2	1	5	21	ST-21 complex
15618	OXC3914	7	17	5	2	10	3	6	353	ST-353 complex
15619	OXC3915	24	2	2	2	10	3	1	464	ST-464 complex
15620	OXC3916	8	10	2	2	11	12	6	354	ST-354 complex
15621	OXC3918	4	7	10	4	1	7	1	45	ST-45 complex
15622	OXC3921	2	4	1	2	7	1	5	48	ST-48 complex
15623	OXC3923	9	2	2	2	11	5	6	824	ST-257 complex
15624	OXC3925	24	2	2	2	10	3	1	464	ST-464 complex
15625	OXC3926	7	2	5	2	10	3	6	5	ST-353 complex
15626	OXC3927	9	2	4	62	4	5	12	2030	ST-257 complex
15627	OXC3930	14	17	5	2	11	43	6	5024	ST-353 complex
15628	OXC3931	9	2	4	62	4	5	6	257	ST-257 complex
15629	OXC3932	24	2	2	2	10	3	1	464	ST-464 complex
15630	OXC3933	4	7	10	4	42	51	1	583	ST-45 complex
15631	OXC3934	1	4	2	2	6	3	17	61	ST-61 complex
15632	OXC3935	24	2	2	2	10	3	1	464	ST-464 complex
15633	OXC3936	2	4	1	2	7	1	5	48	ST-48 complex
15634	OXC3937	9	2	4	62	4	5	6	257	ST-257 complex
15635	OXC3938	2	4	1	2	7	1	5	48	ST-48 complex
15636	OXC3939	1	6	60	24	12	28	1	508	ST-508 complex
15637	OXC3940	2	4	1	2	7	1	5	48	ST-48 complex
15639	OXC3942	2	4	1	2	7	1	5	48	ST-48 complex
15640	OXC3944	7	2	5	2	10	3	6	5	ST-353 complex
15641	OXC3945	2	1	21	3	2	1	5	53	ST-21 complex
15642	OXC3946	24	2	2	2	10	3	1	464	ST-464 complex
15643	OXC3947	2	4	1	2	7	1	5	48	ST-48 complex
15644	OXC3948	9	2	4	62	4	5	12	2030	ST-257 complex
15645	OXC3949	2	4	1	2	7	1	5	48	ST-48 complex
15646	OXC3950	7	17	5	2	10	3	6	353	ST-353 complex
15647	OXC3951	9	2	5	10	10	3	1	1510	ST-607 complex
15648	OXC3952	1	4	2	2	6	3	17	61	ST-61 complex
15649	OXC3953	2	1	1	3	2	1	5	21	ST-21 complex
15650	OXC3955	24	10	2	3	11	12	6	5025	ST-354 complex
15651	OXC3956	2	4	1	2	7	1	5	48	ST-48 complex
15652	OXC3957	2	1	1	3	2	1	5	21	ST-21 complex
15653	OXC3958	6	4	5	2	2	1	5	122	ST-206 complex
15654	OXC3959	2	4	1	2	7	1	5	48	ST-48 complex
15655	OXC3960	2	1	1	3	2	1	5	21	ST-21 complex
15656	OXC3961	9	2	4	62	4	5	12	2030	ST-257 complex
15657	OXC3962	7	53	2	10	11	3	3	574	ST-574 complex
15658	OXC3963	2	1	5	3	2	1	5	19	ST-21 complex
15659	OXC3965	2	1	1	3	2	1	5	21	ST-21 complex
15660	OXC3967	2	1	1	3	2	1	5	21	ST-21 complex
15661	OXC3972	8	10	2	2	11	12	6	354	ST-354 complex
15662	OXC3973	2	1	1	3	2	1	3	262	ST-21 complex
15663	OXC3979	8	1	6	3	2	1	12	2135	ST-21 complex
15664	OXC3981	2	84	2	68	2	68	5	2258
15666	OXC3986	9	10	5	10	2	3	6	2106	ST-52 complex
15668	OXC3988	4	7	40	48	42	58	1	5026	ST-283 complex
15669	OXC3991	2	1	1	3	7	1	5	104	ST-21 complex
15670	OXC3992	62	4	5	2	2	1	5	572	ST-206 complex
15671	OXC3994	172	4	1	68	11	1	6	5027
15672	OXC3995	2	1	12	88	2	1	5	520	ST-21 complex
15673	OXC3996	2	1	1	3	2	51	5	5028	ST-21 complex
15674	OXC3999	7	4	5	2	11	1	5	429	ST-48 complex
15675	OXC4000	7	17	2	15	23	3	12	51	ST-443 complex
15676	OXC4002	4	7	143	2	1	12	1	5030	ST-45 complex
15677	OXC4004	9	25	2	10	22	3	8	2100	ST-52 complex
15678	OXC4007	62	4	5	2	2	1	5	572	ST-206 complex
15679	OXC4008	7	2	5	2	10	1	6	5031	ST-353 complex
15680	OXC4009	7	4	5	2	11	3	5	5032	ST-353 complex
15681	OXC4011	37	365	21	64	352	24	23	4723
15682	OXC4013	2	4	1	93	11	3	6	523	ST-658 complex
15683	OXC4016	24	2	2	2	10	3	1	464	ST-464 complex
15684	OXC4019	7	17	2	15	2	3	12	4720	ST-443 complex
15685	OXC4023	2	1	12	3	7	5	5	5029	ST-21 complex
15686	OXC4024	4	7	10	4	1	7	1	45	ST-45 complex
15687	OXC4025	1	2	42	62	394	1	59	5033
15688	OXC4026	2	1	1	66	2	1	5	5034	ST-21 complex
15690	OXC4029	2	1	1	3	2	1	5	21	ST-21 complex
15691	OXC4030	2	1	21	3	2	1	5	53	ST-21 complex
15692	OXC4031	9	2	4	62	148	5	6	5035	ST-257 complex
15693	OXC4032	24	2	2	2	10	3	1	464	ST-464 complex
15694	OXC4033	9	2	4	3	4	5	6	2428	ST-257 complex
15695	OXC4035	2	1	5	3	2	1	5	19	ST-21 complex
15697	OXC4037	9	2	2	10	86	59	5	530
15698	OXC4038	1	3	6	4	3	3	3	22	ST-22 complex
15699	OXC4039	9	2	4	62	4	5	6	257	ST-257 complex
15700	OXC4040	2	75	4	62	141	3	1	5036	ST-661 complex
15701	OXC4041	2	1	1	3	2	1	5	21	ST-21 complex
15702	OXC4042	9	2	4	62	4	5	6	257	ST-257 complex
15703	OXC4043	7	53	2	10	11	3	3	574	ST-574 complex
15704	OXC4045	9	25	2	10	22	3	6	52	ST-52 complex
15705	OXC4049	8	2	5	53	11	3	1	607	ST-607 complex
15706	OXC4052	7	4	6	68	188	3	46	2803
15707	OXC4054	2	17	2	3	2	1	5	883	ST-21 complex
15708	OXC4055	9	2	4	62	4	5	6	257	ST-257 complex
15709	OXC4057	7	53	2	10	11	3	3	574	ST-574 complex
15710	OXC4058	7	4	2	68	11	3	46	3172	ST-574 complex
15711	OXC4059	7	1	2	83	2	3	6	441
15712	OXC4060	7	53	2	10	11	3	3	574	ST-574 complex
15713	OXC4061	2	21	5	2	60	1	5	2149	ST-206 complex
15714	OXC4062	9	2	4	62	4	133	6	990	ST-257 complex
15715	OXC4063	2	4	1	2	7	1	5	48	ST-48 complex
15716	OXC4064	8	75	6	2	2	7	12	5037
15717	OXC4065	7	53	2	82	23	3	12	5038	ST-443 complex
15718	OXC4066	35	43	8	51	8	2	21	2162
15719	OXC4067	9	2	4	62	4	5	6	257	ST-257 complex
15720	OXC4069	1	3	6	4	3	3	3	22	ST-22 complex
15721	OXC4070	7	2	5	2	10	3	6	5	ST-353 complex
15722	OXC4071	24	2	2	2	10	3	1	464	ST-464 complex
15723	OXC4075	2	1	1	3	7	1	5	104	ST-21 complex
15724	OXC4076	9	2	4	62	4	5	12	2030	ST-257 complex
15725	OXC4078	2	1	12	2	2	1	5	86	ST-21 complex
15726	OXC4079	24	2	2	2	11	1	1	5039	ST-464 complex
15727	OXC4081	8	10	2	2	11	9	6	5040	ST-354 complex
15728	OXC4082	4	7	10	4	42	51	1	583	ST-45 complex
15729	OXC4084	7	30	2	2	11	59	6	4701	ST-460 complex
15730	OXC4085	91	2	42	4	169	25	8	3632
15731	OXC4086	188	313	294	2	153	5	6	4724
15732	OXC4089	9	2	4	62	4	5	12	2030	ST-257 complex
15733	OXC4091	7	17	2	15	2	3	12	4720	ST-443 complex
15734	OXC4092	7	84	5	2	19	3	26	5011	ST-353 complex
15735	OXC4093	1	4	2	2	6	3	17	61	ST-61 complex
15736	OXC4095	2	1	1	3	2	1	5	21	ST-21 complex
15737	OXC4096	2	21	5	2	60	1	5	2149	ST-206 complex
15738	OXC4097	2	4	1	2	7	1	5	48	ST-48 complex
15739	OXC4098	22	61	4	64	74	25	23	977	ST-1034 complex
15740	OXC4100	2	21	5	3	23	1	5	290	ST-206 complex
15741	OXC4105	2	4	1	2	7	1	5	48	ST-48 complex
15742	OXC4106	2	4	1	2	7	47	5	5012	ST-48 complex
15744	OXC4108	2	1	1	3	2	3	5	2250	ST-21 complex
15745	OXC4111	24	2	2	2	10	3	1	464	ST-464 complex
15746	OXC4113	2	4	1	2	7	1	5	48	ST-48 complex
15747	OXC4114	2	4	1	2	7	1	5	48	ST-48 complex
15748	OXC4115	9	2	4	62	4	133	6	990	ST-257 complex
15749	OXC4116	2	1	1	3	2	1	5	21	ST-21 complex
15750	OXC4117	24	2	2	2	10	3	1	464	ST-464 complex
15751	OXC4119	2	1	21	3	2	1	5	53	ST-21 complex
15752	OXC4120	2	4	1	2	7	1	5	48	ST-48 complex
15753	OXC4121	2	4	1	4	19	47	5	5013	ST-48 complex
15756	OXC4124	9	2	4	62	4	5	6	257	ST-257 complex
15757	OXC4125	8	17	5	2	10	59	6	400	ST-353 complex
15760	OXC4129	1	2	1	4	5	9	3	575	ST-42 complex
15761	OXC4130	24	21	2	2	2	59	6	2844	ST-460 complex
15762	OXC4132	8	10	2	210	11	12	6	2033	ST-354 complex
15763	OXC4133	7	17	2	15	23	3	12	51	ST-443 complex
15764	OXC4135	24	2	2	2	10	3	1	464	ST-464 complex
15765	OXC4137	2	4	1	2	7	1	5	48	ST-48 complex
15766	OXC4139	9	2	4	62	4	5	12	2030	ST-257 complex
15767	OXC4140	62	4	5	2	2	1	5	572	ST-206 complex
15768	OXC4141	2	1	12	3	2	1	5	50	ST-21 complex
15769	OXC4142	9	2	4	62	4	5	6	257	ST-257 complex
15770	OXC4143	62	4	5	2	2	1	5	572	ST-206 complex
15771	OXC4144	2	4	1	2	7	1	5	48	ST-48 complex
15772	OXC4145	9	2	4	62	4	5	6	257	ST-257 complex
15773	OXC4146	55	172	21	49	125	83	51	1962
15774	OXC4147	9	2	4	62	4	5	6	257	ST-257 complex
15775	OXC4148	7	28	4	28	17	34	12	573	ST-573 complex
15776	OXC4149	2	1	1	3	2	1	5	21	ST-21 complex
15777	OXC4150	2	4	1	2	7	1	5	48	ST-48 complex
15778	OXC4151	2	1	10	3	2	1	5	141	ST-21 complex
15779	OXC4152	2	75	4	48	141	34	1	814	ST-661 complex
15780	OXC4153	2	17	2	3	2	1	5	883	ST-21 complex
15781	OXC4154	24	2	2	2	10	3	1	464	ST-464 complex
15782	OXC4155	2	4	1	2	7	1	5	48	ST-48 complex
15783	OXC4157	2	4	1	2	7	1	5	48	ST-48 complex
15784	OXC4158	24	2	2	2	10	3	1	464	ST-464 complex
15785	OXC4159	1	4	2	2	6	3	17	61	ST-61 complex
15786	OXC4160	24	2	2	2	10	289	1	2315	ST-464 complex
15787	OXC4161	9	2	4	62	4	5	6	257	ST-257 complex
15788	OXC4162	24	2	2	2	10	3	1	464	ST-464 complex
15789	OXC4163	1	3	6	4	3	3	3	22	ST-22 complex
15790	OXC4164	9	25	2	10	22	3	6	52	ST-52 complex
15791	OXC4166	7	17	5	2	10	3	125	5041	ST-353 complex
15792	OXC4167	24	2	2	2	10	3	1	464	ST-464 complex
15793	OXC4168	24	2	2	2	10	3	1	464	ST-464 complex
15794	OXC4170	24	2	2	2	10	3	1	464	ST-464 complex
15795	OXC4171	4	7	10	4	1	7	1	45	ST-45 complex
15796	OXC4174	9	25	2	10	491	3	6	4725	ST-52 complex
15797	OXC4175	1	4	2	2	6	3	17	61	ST-61 complex
15798	OXC4176	2	4	1	4	19	62	5	475	ST-48 complex
15799	OXC4178	2	1	12	3	2	1	5	50	ST-21 complex
15800	OXC4179	2	1	12	3	2	1	5	50	ST-21 complex
15801	OXC4181	7	2	6	10	10	37	1	131
15802	OXC4183	7	17	5	2	10	3	6	353	ST-353 complex
15803	OXC4184	7	2	5	72	2	68	6	5042
15804	OXC4185	2	1	2	3	2	1	5	982	ST-21 complex
15805	OXC4186	4	7	10	4	1	7	1	45	ST-45 complex
15806	OXC4188	55	172	21	49	125	83	51	1962
15807	OXC4191	7	17	2	15	23	3	12	51	ST-443 complex
15808	OXC4199	24	2	2	2	10	3	1	464	ST-464 complex
15809	OXC4200	2	1	5	3	2	54	5	266	ST-21 complex
15810	OXC4201	7	53	2	10	11	3	3	574	ST-574 complex
15811	OXC4202	1	4	2	2	6	3	17	61	ST-61 complex
15812	OXC4203	2	1	12	3	2	1	5	50	ST-21 complex
15813	OXC4204	2	1	5	3	2	1	5	19	ST-21 complex
15814	OXC4209	2	1	21	3	2	1	5	53	ST-21 complex
15815	OXC4210	172	114	16	298	13	61	70	5014
15816	OXC4211	8	1	6	3	11	1	1	879
15817	OXC4212	2	1	1	3	2	1	5	21	ST-21 complex
15818	OXC4214	9	2	2	2	11	5	6	824	ST-257 complex
15819	OXC4215	2	1	12	3	2	1	5	50	ST-21 complex
15820	OXC4217	7	1	2	83	2	3	6	441
15821	OXC4218	2	1	1	3	2	1	5	21	ST-21 complex
15822	OXC4220	2	1	21	3	2	1	5	53	ST-21 complex
15823	OXC4221	64	70	22	98	123	124	16	5015
15824	OXC4223	2	1	21	3	2	1	5	53	ST-21 complex
15825	OXC4224	47	4	5	10	23	120	8	875	ST-446 complex
15826	OXC4225	7	1	2	83	2	3	6	441
15827	OXC4226	7	53	2	10	11	3	3	574	ST-574 complex
15828	OXC4227	2	1	1	3	2	1	5	21	ST-21 complex
15829	OXC4228	7	53	2	10	11	3	3	574	ST-574 complex
15830	OXC4231	2	4	1	2	7	1	5	48	ST-48 complex
15831	OXC4232	9	2	4	62	4	5	6	257	ST-257 complex
15832	OXC4233	2	4	1	2	7	1	5	48	ST-48 complex
15833	OXC4235	4	7	10	4	42	7	1	137	ST-45 complex
15834	OXC4238	7	17	2	15	23	3	12	51	ST-443 complex
15835	OXC4239	4	7	10	4	1	7	1	45	ST-45 complex
15836	OXC4240	2	75	4	48	141	34	1	814	ST-661 complex
15837	OXC4241	9	53	2	10	11	3	3	305	ST-574 complex
15838	OXC4243	1	3	6	4	3	3	3	22	ST-22 complex
15839	OXC4245	10	27	43	19	6	18	7	270	ST-403 complex
15840	OXC4247	9	2	4	62	4	5	6	257	ST-257 complex
15841	OXC4249	2	1	12	3	2	1	5	50	ST-21 complex
15842	OXC4250	9	2	4	62	4	5	6	257	ST-257 complex
15843	OXC4251	2	1	21	3	2	1	5	53	ST-21 complex
15844	OXC4253	2	4	1	2	7	1	5	48	ST-48 complex
15845	OXC4254	2	1	21	3	2	1	5	53	ST-21 complex
15846	OXC4257	2	1	21	3	2	1	5	53	ST-21 complex
15847	OXC4260	24	2	2	2	10	3	1	464	ST-464 complex
15848	OXC4261	4	7	10	4	1	7	1	45	ST-45 complex
15849	OXC4262	10	2	107	137	120	76	1	1080
15850	OXC4263	8	1	6	3	11	1	1	879
15851	OXC4264	7	53	2	10	11	3	3	574	ST-574 complex
15852	OXC4265	2	1	21	3	2	1	5	53	ST-21 complex
15854	OXC4267	27	2	22	104	43	86	31	1231	ST-1275 complex
15855	OXC4269	2	1	1	3	2	1	5	21	ST-21 complex
15856	OXC4271	2	2	4	62	4	5	6	367	ST-257 complex
15857	OXC4272	7	15	5	62	67	3	6	581	ST-353 complex
15858	OXC4275	4	7	10	4	1	7	1	45	ST-45 complex
15859	OXC4276	4	7	10	4	1	7	1	45	ST-45 complex
15860	OXC4277	1	2	3	4	5	9	3	42	ST-42 complex
15861	OXC4278	4	7	10	4	42	7	1	137	ST-45 complex
15862	OXC4282	4	7	10	4	42	51	1	583	ST-45 complex
15863	OXC4283	2	1	1	3	2	1	3	262	ST-21 complex
15864	OXC4284	7	53	2	10	11	3	3	574	ST-574 complex
15865	OXC4285	2	76	2	3	2	1	5	597	ST-21 complex
15866	OXC4289	2	1	12	3	2	1	23	3574	ST-21 complex
15867	OXC4290	2	1	1	3	2	1	5	21	ST-21 complex
15868	OXC4292	4	7	10	4	1	7	1	45	ST-45 complex
15869	OXC4293	24	2	2	2	10	3	1	464	ST-464 complex
15870	OXC4294	4	7	10	4	1	7	1	45	ST-45 complex
15871	OXC4295	2	21	5	37	60	1	5	273	ST-206 complex
15872	OXC4296	14	17	5	2	11	3	6	356	ST-353 complex
15873	OXC4297	7	17	2	15	23	3	12	51	ST-443 complex
15874	OXC4298	24	2	2	2	10	3	1	464	ST-464 complex
15875	OXC4299	2	1	12	3	2	1	5	50	ST-21 complex
15876	OXC4300	2	1	1	3	2	1	5	21	ST-21 complex
15877	OXC4302	2	1	5	3	2	1	5	19	ST-21 complex
15878	OXC4303	4	7	10	4	1	7	1	45	ST-45 complex
15879	OXC4304	2	1	12	3	2	1	5	50	ST-21 complex
15880	OXC4305	8	10	2	210	11	12	6	2033	ST-354 complex
15881	OXC4306	4	7	10	4	1	7	1	45	ST-45 complex
15882	OXC4307	7	97	5	2	135	68	26	791
15883	OXC4308	8	1	6	3	2	1	12	2135	ST-21 complex
15885	OXC4310	2	4	1	2	7	1	5	48	ST-48 complex
15886	OXC4311	4	7	10	4	42	7	1	137	ST-45 complex
15887	OXC4314	24	2	2	2	10	3	1	464	ST-464 complex
15888	OXC4315	4	7	10	4	1	7	1	45	ST-45 complex
15889	OXC4317	24	2	2	2	10	3	1	464	ST-464 complex
15890	OXC4318	62	4	5	2	2	1	5	572	ST-206 complex
15891	OXC4319	2	4	5	2	7	1	5	66	ST-48 complex
15892	OXC4320	2	10	2	4	19	3	6	1044	ST-658 complex
15893	OXC4321	8	1	6	3	2	1	1	44	ST-21 complex
15894	OXC4323	4	7	10	4	1	7	1	45	ST-45 complex
15895	OXC4324	7	71	2	62	11	12	6	1489	ST-354 complex
15896	OXC4325	2	1	1	3	2	1	5	21	ST-21 complex
15897	OXC4326	7	53	2	10	11	3	3	574	ST-574 complex
15898	OXC4327	2	7	10	4	1	7	1	233	ST-45 complex
15899	OXC4328	4	7	10	4	1	7	1	45	ST-45 complex
15900	OXC4329	8	1	6	3	2	1	12	2135	ST-21 complex
15901	OXC4330	4	7	10	4	1	7	1	45	ST-45 complex
15902	OXC4331	7	15	5	62	67	3	6	581	ST-353 complex
15903	OXC4333	1	2	3	4	5	9	3	42	ST-42 complex
15904	OXC4334	6	4	5	2	2	1	5	122	ST-206 complex
15905	OXC4335	8	2	2	53	11	3	1	4056	ST-607 complex
15906	OXC4337	2	1	1	3	2	1	5	21	ST-21 complex
15907	OXC4338	2	1	1	3	2	1	5	21	ST-21 complex
15908	OXC4339	2	4	1	2	7	1	5	48	ST-48 complex
15909	OXC4340	1	3	6	4	3	3	3	22	ST-22 complex
15910	OXC4342	4	7	10	4	1	7	1	45	ST-45 complex
15911	OXC4343	2	4	1	2	7	1	5	48	ST-48 complex
15912	OXC4347	8	10	2	2	11	12	6	354	ST-354 complex
15913	OXC4348	7	53	2	10	11	3	3	574	ST-574 complex
15914	OXC4349	7	17	2	15	23	3	12	51	ST-443 complex
15915	OXC4350	2	1	21	3	2	1	6	1868	ST-21 complex
15916	OXC4351	2	10	2	4	19	3	6	1044	ST-658 complex
15917	OXC4353	18	7	212	111	122	103	16	2545
15918	OXC4354	2	1	5	3	2	1	5	19	ST-21 complex
15919	OXC4356	2	4	1	2	7	1	5	48	ST-48 complex
15920	OXC4357	8	10	2	2	11	12	6	354	ST-354 complex
15921	OXC4359	2	4	1	2	7	1	5	48	ST-48 complex
15922	OXC4360	48	7	10	4	1	7	1	11	ST-45 complex
15923	OXC4361	2	84	2	68	2	68	5	2258
15924	OXC4363	84	106	29	28	136	3	35	5016	ST-1287 complex
15925	OXC4364	9	25	2	10	22	3	6	52	ST-52 complex
15926	OXC4365	14	17	5	2	11	3	6	356	ST-353 complex
15927	OXC4366	62	4	5	2	2	1	5	572	ST-206 complex
15928	OXC4367	1	2	3	4	5	9	3	42	ST-42 complex
15929	OXC4371	10	81	50	99	120	76	52	677	ST-677 complex
15930	OXC4372	2	1	1	3	2	1	5	21	ST-21 complex
15931	OXC4373	4	7	10	4	1	7	1	45	ST-45 complex
15934	OXC4377	2	1	1	3	2	1	5	21	ST-21 complex
15935	OXC4378	4	7	10	4	1	7	1	45	ST-45 complex
15936	OXC4379	2	1	1	3	2	1	5	21	ST-21 complex
15937	OXC4380	2	4	1	4	19	62	5	475	ST-48 complex
15938	OXC4381	2	4	1	4	19	62	5	475	ST-48 complex
15939	OXC4382	2	1	1	3	2	1	5	21	ST-21 complex
15940	OXC4383	2	1	1	3	2	1	5	21	ST-21 complex
15941	OXC4384	24	2	2	2	10	3	1	464	ST-464 complex
15942	OXC4385	2	1	5	3	2	1	5	19	ST-21 complex
15944	OXC4387	8	1	6	3	2	1	12	2135	ST-21 complex
15945	OXC4388	7	17	2	15	23	3	12	51	ST-443 complex
15946	OXC4389	4	7	40	4	42	51	1	267	ST-283 complex
15947	OXC4390	1	4	2	2	6	3	17	61	ST-61 complex
15948	OXC4391	2	4	2	4	19	3	6	658	ST-658 complex
15951	OXC4397	1	2	42	4	153	9	8	1377	ST-42 complex
15952	OXC4398	7	17	2	15	23	3	12	51	ST-443 complex
15953	OXC4400	8	17	5	53	2	3	1	4915	ST-607 complex
15954	OXC4401	1	2	42	4	98	58	34	586
15955	OXC4402	62	4	5	2	2	1	5	572	ST-206 complex
15956	OXC4403	7	2	5	2	10	3	6	5	ST-353 complex
15957	OXC4404	2	1	1	3	2	1	5	21	ST-21 complex
15958	OXC4405	1	2	3	4	5	9	3	42	ST-42 complex
15959	OXC4406	2	1	12	3	2	1	5	50	ST-21 complex
15960	OXC4407	2	1	1	3	2	1	3	262	ST-21 complex
15961	OXC4408	2	4	1	2	7	1	5	48	ST-48 complex
15962	OXC4409	7	17	2	15	23	3	12	51	ST-443 complex
15963	OXC4410	1	2	42	4	3	40	3	447	ST-42 complex
15964	OXC4411	1	2	3	4	5	9	5	5017	ST-42 complex
15965	OXC4414	9	2	4	62	4	5	6	257	ST-257 complex
15966	OXC4415	2	1	5	3	2	1	5	19	ST-21 complex
15967	OXC4416	2	1	1	3	492	1	5	5018	ST-21 complex
15968	OXC4417	4	7	40	4	42	7	1	334	ST-45 complex
15970	OXC4419	24	2	5	53	23	3	1	904	ST-607 complex
15971	OXC4420	9	25	2	10	22	3	6	52	ST-52 complex
15972	OXC4421	2	1	5	3	2	1	5	19	ST-21 complex
15973	OXC4424	7	53	2	10	11	3	3	574	ST-574 complex
15974	OXC4425	4	7	40	4	42	51	1	267	ST-283 complex
15975	OXC4426	2	1	1	3	2	1	5	21	ST-21 complex
15976	OXC4427	2	1	1	3	2	1	5	21	ST-21 complex
15977	OXC4428	2	1	1	3	2	1	5	21	ST-21 complex
15978	OXC4429	7	17	2	15	13	3	12	2807	ST-443 complex
15979	OXC4430	9	2	4	62	4	5	6	257	ST-257 complex
15980	OXC4431	2	4	2	4	19	3	6	658	ST-658 complex
15981	OXC4432	2	4	1	2	7	1	5	48	ST-48 complex
15982	OXC4433	4	7	10	4	42	7	1	137	ST-45 complex
15983	OXC4434	4	7	10	4	42	7	1	137	ST-45 complex
15984	OXC4435	9	2	2	2	11	5	6	824	ST-257 complex
15985	OXC4436	9	2	4	62	4	133	6	990	ST-257 complex
15986	OXC4437	7	17	2	15	23	3	12	51	ST-443 complex
15987	OXC4438	2	1	12	3	2	1	5	50	ST-21 complex
15988	OXC4439	9	2	4	62	4	133	6	990	ST-257 complex
15989	OXC4441	4	7	6	4	42	7	1	4914	ST-45 complex
15990	OXC4442	9	2	4	62	4	5	6	257	ST-257 complex
15991	OXC4443	4	7	10	4	1	7	1	45	ST-45 complex
15992	OXC4444	1	4	2	2	6	3	17	61	ST-61 complex
15993	OXC4445	7	28	4	28	17	34	12	573	ST-573 complex
15994	OXC4448	2	4	2	4	19	3	6	658	ST-658 complex
15995	OXC4449	2	1	12	3	2	1	5	50	ST-21 complex
15996	OXC4450	1	4	2	2	6	3	17	61	ST-61 complex
15997	OXC4452	4	7	73	4	1	7	1	845	ST-45 complex
15998	OXC4453	27	99	22	356	43	375	31	3925	ST-1275 complex
15999	OXC4454	1	2	1	4	5	9	3	575	ST-42 complex
16000	OXC4456	1	2	3	4	5	9	3	42	ST-42 complex
16001	OXC4457	8	1	6	3	2	1	12	2135	ST-21 complex
16003	OXC4459	22	61	4	28	74	99	35	5019
16004	OXC4460	7	15	5	62	67	3	6	581	ST-353 complex
16005	OXC4461	2	17	2	3	2	1	5	883	ST-21 complex
16006	OXC4462	10	2	50	62	120	76	52	5020	ST-677 complex
16007	OXC4463	7	17	2	15	23	3	12	51	ST-443 complex
16008	OXC4464	4	7	10	4	1	7	1	45	ST-45 complex
16009	OXC4465	10	81	50	99	120	76	52	677	ST-677 complex
16010	OXC4467	2	4	1	2	7	1	5	48	ST-48 complex
16011	OXC4469	7	17	2	15	23	3	12	51	ST-443 complex
16012	OXC4470	7	17	2	15	23	3	12	51	ST-443 complex
16013	OXC4472	214	15	4	48	126	25	23	3495
16015	OXC4474	2	4	1	2	7	1	5	48	ST-48 complex
16016	OXC4475	24	2	2	2	10	3	1	464	ST-464 complex
16017	OXC4484	4	7	10	4	1	7	1	45	ST-45 complex
16018	OXC4487	7	17	5	2	10	3	6	353	ST-353 complex
16019	OXC4488	2	1	12	3	2	1	5	50	ST-21 complex
16020	OXC4490	2	1	5	3	2	1	5	19	ST-21 complex
16023	OXC4497	2	4	1	2	7	1	5	48	ST-48 complex
16024	OXC4498	62	4	5	2	2	1	5	572	ST-206 complex
16025	OXC4500	62	4	5	2	2	1	5	572	ST-206 complex
16026	OXC4501	4	7	10	4	1	7	1	45	ST-45 complex
16027	OXC4502	4	7	10	4	1	7	1	45	ST-45 complex
16028	OXC4503	2	1	5	3	2	1	5	19	ST-21 complex
16029	OXC4504	1	4	2	2	6	3	17	61	ST-61 complex
16030	OXC4505	9	25	2	10	22	3	6	52	ST-52 complex
16031	OXC4506	4	7	10	4	1	7	1	45	ST-45 complex
16033	OXC4508	7	97	5	2	135	68	26	791
16034	OXC4510	9	2	4	62	4	5	6	257	ST-257 complex
16035	OXC4511	7	1	2	83	2	3	6	441
16036	OXC4512	2	4	1	2	7	1	5	48	ST-48 complex
16037	OXC4514	2	1	1	3	2	1	5	21	ST-21 complex
16038	OXC4515	1	3	6	4	3	3	3	22	ST-22 complex
16039	OXC4517	2	4	1	2	7	1	5	48	ST-48 complex
16040	OXC4518	1	2	3	4	5	9	3	42	ST-42 complex
16041	OXC4548	7	17	2	15	23	3	12	51	ST-443 complex
16042	OXC4551	2	4	1	2	7	1	5	48	ST-48 complex
16043	OXC4552	2	1	6	3	2	1	5	148	ST-21 complex
16044	OXC4555	2	1	1	3	2	1	5	21	ST-21 complex

## Sheet: Human_Year7
id	isolate	aspA	glnA	gltA	glyA	pgm	tkt	uncA	ST (MLST)	clonal_complex (MLST)
8230	OXC4676	1	355	42	4	90	25	8	4359
18429	OXC4719	7	17	5	2	86	3	1	2122	ST-353 complex
18430	OXC4721	4	7	10	4	42	7	1	137	ST-45 complex
18431	OXC4722	1	4	2	2	6	3	17	61	ST-61 complex
18432	OXC4724	2	21	5	37	310	1	5	2078	ST-206 complex
18433	OXC4726	2	1	21	3	2	1	5	53	ST-21 complex
18434	OXC4727	8	10	2	2	11	12	6	354	ST-354 complex
18435	OXC4728	1	2	49	4	11	66	8	362	ST-362 complex
18436	OXC4731	7	53	2	10	11	3	3	574	ST-574 complex
18437	OXC4734	2	4	1	2	7	1	5	48	ST-48 complex
18438	OXC4735	2	4	1	2	7	1	5	48	ST-48 complex
18439	OXC4736	104	7	10	4	1	7	1	1326	ST-45 complex
18440	OXC4737	2	10	2	4	19	3	6	1044	ST-658 complex
18441	OXC4738	9	2	4	62	4	5	12	2030	ST-257 complex
18442	OXC4740	9	2	4	62	4	5	6	257	ST-257 complex
18443	OXC4741	8	10	2	2	11	12	6	354	ST-354 complex
18444	OXC4742	7	53	2	10	11	3	3	574	ST-574 complex
18445	OXC4743	8	10	2	2	11	12	6	354	ST-354 complex
18446	OXC4744	8	1	6	3	2	1	12	2135	ST-21 complex
18447	OXC4745	2	21	1	3	2	1	5	917	ST-21 complex
18448	OXC4746	7	21	5	62	4	61	44	436
18449	OXC4747	62	4	5	2	2	1	5	572	ST-206 complex
18450	OXC4748	62	4	5	2	2	1	5	572	ST-206 complex
18451	OXC4749	8	1	6	3	2	1	12	2135	ST-21 complex
18453	OXC4754	2	1	21	3	2	1	5	53	ST-21 complex
18454	OXC4756	2	21	5	37	310	1	5	2078	ST-206 complex
18455	OXC4760	9	2	4	62	4	5	6	257	ST-257 complex
18456	OXC4762	8	1	6	3	2	1	12	2135	ST-21 complex
18457	OXC4763	24	2	2	2	10	3	1	464	ST-464 complex
18458	OXC4765	8	1	6	3	2	1	12	2135	ST-21 complex
18460	OXC4767	2	4	1	2	7	1	5	48	ST-48 complex
18461	OXC4768	1	2	3	4	5	9	3	42	ST-42 complex
18462	OXC4770	8	1	6	3	2	1	12	2135	ST-21 complex
18463	OXC4773	24	2	2	2	10	3	1	464	ST-464 complex
18464	OXC4774	9	2	4	62	4	5	6	257	ST-257 complex
18465	OXC4775	7	2	5	2	10	3	6	5	ST-353 complex
18466	OXC4776	2	1	12	3	2	1	5	50	ST-21 complex
18468	OXC4778	4	7	40	4	42	51	1	267	ST-283 complex
18469	OXC4779	2	4	1	2	7	1	5	48	ST-48 complex
21311	OXC5325	7	17	2	15	23	3	12	51	ST-443 complex
21312	OXC5326	8	2	5	53	11	3	1	607	ST-607 complex
21313	OXC5329	3	1	5	17	11	11	6	49	ST-49 complex
21314	OXC5330	8	7	4	4	125	7	1	1003	ST-45 complex
21315	OXC5331	4	7	10	4	42	7	1	137	ST-45 complex
21316	OXC5332	4	7	10	4	1	7	1	45	ST-45 complex
21317	OXC5333	2	1	12	3	2	1	5	50	ST-21 complex
21318	OXC5334	2	4	1	2	7	1	5	48	ST-48 complex
21319	OXC5335	2	1	12	3	2	1	5	50	ST-21 complex
21320	OXC5336	7	4	1	68	11	58	6	2131
21323	OXC5341	10	81	50	87	120	76	52	794	ST-677 complex
21324	OXC5342	24	2	2	2	10	3	1	464	ST-464 complex
21325	OXC5343	4	7	10	4	10	7	1	2109	ST-45 complex
21326	OXC5344	2	1	1	3	2	1	5	21	ST-21 complex
21327	OXC5346	2	21	5	37	2	1	5	206	ST-206 complex
21329	OXC5349	2	1	12	3	2	1	5	50	ST-21 complex
21330	OXC5350	2	1	1	3	2	1	5	21	ST-21 complex
21332	OXC5355	7	17	5	10	11	3	6	1232	ST-353 complex
21333	OXC5358	2	4	1	2	7	1	5	48	ST-48 complex
21335	OXC5364	2	1	1	3	2	1	5	21	ST-21 complex
21336	OXC5368	3	392	5	17	11	11	6	5483	ST-49 complex
21338	OXC5371	24	2	2	2	10	3	1	464	ST-464 complex
21339	OXC5372	2	1	5	3	2	1	5	19	ST-21 complex
21340	OXC5373	2	21	5	37	60	1	5	273	ST-206 complex
21341	OXC5375	24	2	2	2	10	3	1	464	ST-464 complex
21342	OXC5376	9	2	4	62	4	5	6	257	ST-257 complex
21343	OXC5377	2	21	5	2	59	1	5	222	ST-206 complex
21344	OXC5378	2	1	21	3	2	1	5	53	ST-21 complex
21345	OXC5380	9	53	2	53	11	3	3	2140	ST-574 complex
21346	OXC5381	7	448	5	2	10	3	6	7176	ST-353 complex
21347	OXC5383	1	3	6	4	3	3	3	22	ST-22 complex
21348	OXC5385	8	10	2	2	11	12	6	354	ST-354 complex
21350	OXC5390	9	2	4	62	4	5	6	257	ST-257 complex
21352	OXC5392	1	2	3	4	5	9	3	42	ST-42 complex
21353	OXC5393	2	1	12	3	2	1	5	50	ST-21 complex
21354	OXC5394	7	53	2	10	11	3	3	574	ST-574 complex
21355	OXC5395	9	2	4	62	4	5	6	257	ST-257 complex
21356	OXC5396	1	4	2	4	185	3	6	1395	ST-658 complex
21357	OXC5397	2	1	1	5	11	343	5	5242	ST-21 complex
21358	OXC5398	9	2	4	62	4	5	6	257	ST-257 complex
21359	OXC5400	8	10	2	2	11	12	6	354	ST-354 complex
21360	OXC5404	2	15	29	48	127	99	23	5152	ST-702 complex
21361	OXC5405	2	4	1	2	7	1	5	48	ST-48 complex
21362	OXC5406	6	4	5	2	2	1	5	122	ST-206 complex
21363	OXC5407	2	1	57	28	58	29	58	5154	ST-1332 complex
21364	OXC5410	9	2	4	62	4	5	6	257	ST-257 complex
21365	OXC5411	1	3	6	4	3	3	3	22	ST-22 complex
21366	OXC5412	8	2	5	10	11	37	1	5134	ST-607 complex
21367	OXC5413	2	1	1	3	2	1	5	21	ST-21 complex
21368	OXC5414	2	1	12	3	2	1	5	50	ST-21 complex
21369	OXC5416	2	1	12	3	2	1	23	3574	ST-21 complex
21370	OXC5417	24	2	2	2	10	3	1	464	ST-464 complex
21371	OXC5418	9	2	4	62	4	133	6	990	ST-257 complex
21372	OXC5420	4	7	10	4	1	7	1	45	ST-45 complex
21373	OXC5421	9	2	4	62	4	5	6	257	ST-257 complex
21374	OXC5422	2	4	1	511	19	1	5	6601	ST-48 complex
21375	OXC5426	7	112	42	62	11	67	6	877
21376	OXC5427	7	2	5	2	10	3	6	5	ST-353 complex
21377	OXC5428	7	2	5	2	10	3	6	5	ST-353 complex
21378	OXC5431	2	1	1	3	492	1	5	5018	ST-21 complex
21379	OXC5433	2	4	1	2	7	1	5	48	ST-48 complex
21380	OXC5434	4	7	10	4	42	7	1	137	ST-45 complex
21381	OXC5435	2	1	12	3	2	1	5	50	ST-21 complex
21382	OXC5437	2	17	2	3	2	1	5	883	ST-21 complex
21383	OXC5438	2	1	21	3	2	1	5	53	ST-21 complex
21384	OXC5439	1	4	2	2	6	3	17	61	ST-61 complex
21387	OXC5443	1	3	6	4	3	3	3	22	ST-22 complex
21388	OXC5444	2	1	5	3	2	1	5	19	ST-21 complex
21389	OXC5445	2	1	12	3	2	1	5	50	ST-21 complex
21390	OXC5451	2	1	12	3	2	1	5	50	ST-21 complex
21391	OXC5452	7	53	2	10	11	3	3	574	ST-574 complex
21393	OXC5455	62	4	5	62	2	1	5	5138	ST-206 complex
21394	OXC5456	2	4	1	2	7	1	5	48	ST-48 complex
21395	OXC5457	2	71	12	62	11	67	6	5142
21396	OXC5459	24	2	2	2	10	3	3	5136	ST-464 complex
22128	OXC4608	9	2	4	62	4	5	6	257	ST-257 complex
22129	OXC4610	9	2	5	2	11	3	1	1707	ST-607 complex
22131	OXC4616	2	4	2	4	19	3	6	658	ST-658 complex
22132	OXC4781	7	2	5	2	10	3	6	5	ST-353 complex
22133	OXC4789	1	4	2	2	6	3	17	61	ST-61 complex
22134	OXC4791	8	1	6	3	2	1	12	2135	ST-21 complex
22135	OXC4792	2	4	1	80	7	1	5	5359	ST-48 complex
22137	OXC4795	8	1	6	3	2	1	12	2135	ST-21 complex
22138	OXC4797	2	1	12	3	2	1	5	50	ST-21 complex
22140	OXC4799	2	4	1	80	7	1	5	5359	ST-48 complex
22141	OXC4801	2	1	12	3	2	1	5	50	ST-21 complex
22142	OXC4802	2	15	4	3	154	51	35	1409
22143	OXC4803	2	4	1	2	7	1	5	48	ST-48 complex
22144	OXC4807	2	1	12	3	2	1	5	50	ST-21 complex
22145	OXC4808	8	1	6	3	11	1	1	879
22148	OXC4811	2	1	1	3	2	1	5	21	ST-21 complex
22149	OXC4813	2	4	1	2	7	1	5	48	ST-48 complex
22151	OXC4816	2	10	2	4	19	3	6	1044	ST-658 complex
22152	OXC4822	9	2	4	62	4	5	6	257	ST-257 complex
22156	OXC4831	8	1	6	3	2	1	12	2135	ST-21 complex
22157	OXC4832	2	4	1	2	7	1	5	48	ST-48 complex
22158	OXC4836	8	1	6	3	2	1	12	2135	ST-21 complex
22159	OXC4840	2	4	1	2	7	1	5	48	ST-48 complex
22160	OXC4841	2	4	1	4	19	62	5	475	ST-48 complex
22161	OXC4844	7	53	2	15	11	3	3	919	ST-574 complex
22162	OXC4846	2	4	1	2	7	1	5	48	ST-48 complex
22163	OXC4850	4	7	10	4	42	51	1	583	ST-45 complex
22164	OXC4851	2	4	1	2	7	1	5	48	ST-48 complex
22168	OXC4856	7	53	2	10	11	3	3	574	ST-574 complex
22169	OXC4857	8	10	2	2	11	12	6	354	ST-354 complex
22170	OXC4858	9	2	4	62	4	5	6	257	ST-257 complex
22171	OXC4859	7	2	5	2	10	3	6	5	ST-353 complex
22173	OXC4861	2	4	2	4	19	3	6	658	ST-658 complex
22174	OXC4862	2	4	2	4	19	3	6	658	ST-658 complex
22175	OXC4863	2	1	1	3	2	1	5	21	ST-21 complex
22176	OXC4864	2	1	5	3	2	1	5	19	ST-21 complex
22177	OXC4866	1	2	3	4	5	9	3	42	ST-42 complex
22178	OXC4869	9	2	4	62	4	5	12	2030	ST-257 complex
22180	OXC4872	2	4	1	2	7	1	5	48	ST-48 complex
22181	OXC4876	24	2	2	2	10	3	1	464	ST-464 complex
22182	OXC4877	2	1	12	3	2	1	5	50	ST-21 complex
22183	OXC4878	9	2	4	62	4	5	6	257	ST-257 complex
22184	OXC4879	7	2	5	2	10	3	6	5	ST-353 complex
22185	OXC4880	2	1	12	3	2	1	5	50	ST-21 complex
22186	OXC4881	1	2	3	4	5	9	3	42	ST-42 complex
22187	OXC4882	2	1	1	3	2	1	5	21	ST-21 complex
24039	OXC4559	4	7	10	4	42	51	1	583	ST-45 complex
24040	OXC4560	1	4	2	2	6	3	17	61	ST-61 complex
24041	OXC4562	2	4	1	2	7	1	5	48	ST-48 complex
24042	OXC4564	7	4	2	2	19	1	6	1900	ST-658 complex
24043	OXC4566	1	3	6	4	3	3	3	22	ST-22 complex
24044	OXC4567	2	1	12	3	2	1	5	50	ST-21 complex
24045	OXC4568	2	4	1	2	7	1	5	48	ST-48 complex
24046	OXC4569	2	1	1	3	2	1	5	21	ST-21 complex
24047	OXC4570	9	2	4	62	4	5	6	257	ST-257 complex
24049	OXC4573	7	2	5	2	10	3	6	5	ST-353 complex
24050	OXC4576	2	1	21	3	2	1	5	53	ST-21 complex
24051	OXC4577	9	2	4	62	4	133	6	990	ST-257 complex
24052	OXC4578	2	1	12	3	2	1	5	50	ST-21 complex
24053	OXC4579	1	4	2	2	6	3	17	61	ST-61 complex
24055	OXC4581	2	1	1	3	2	1	5	21	ST-21 complex
24056	OXC4582	2	4	1	2	7	1	5	48	ST-48 complex
24057	OXC4584	2	1	42	3	148	1	5	861	ST-21 complex
24058	OXC4585	7	17	5	2	10	3	6	353	ST-353 complex
24059	OXC4587	9	2	4	62	4	133	6	990	ST-257 complex
24060	OXC4589	7	17	2	15	23	3	12	51	ST-443 complex
24061	OXC4590	2	1	12	3	2	1	5	50	ST-21 complex
24062	OXC4592	2	1	21	3	2	1	5	53	ST-21 complex
24063	OXC4593	9	2	4	62	4	5	6	257	ST-257 complex
24064	OXC4595	1	4	2	2	6	3	17	61	ST-61 complex
24065	OXC4596	8	10	2	2	11	12	6	354	ST-354 complex
24066	OXC4598	8	10	2	210	11	12	6	2033	ST-354 complex
24067	OXC4599	24	2	2	2	10	3	1	464	ST-464 complex
24068	OXC4600	2	1	12	3	2	1	5	50	ST-21 complex
24069	OXC4602	7	2	5	2	10	3	6	5	ST-353 complex
24070	OXC4603	2	4	1	2	7	1	5	48	ST-48 complex
24071	OXC4604	2	10	2	4	19	3	6	1044	ST-658 complex
24073	OXC4620	9	2	4	62	4	5	6	257	ST-257 complex
24074	OXC4621	24	2	2	2	10	3	1	464	ST-464 complex
24075	OXC4622	1	4	2	2	6	3	17	61	ST-61 complex
24076	OXC4623	24	2	2	2	10	3	1	464	ST-464 complex
24077	OXC4625	1	2	3	2	5	9	3	4016	ST-42 complex
24078	OXC4628	2	1	12	3	2	1	5	50	ST-21 complex
24079	OXC4629	2	4	1	2	7	1	5	48	ST-48 complex
24080	OXC4630	2	4	1	2	7	1	5	48	ST-48 complex
24081	OXC4631	7	17	2	15	23	3	12	51	ST-443 complex
24082	OXC4632	2	1	21	3	2	1	5	53	ST-21 complex
24083	OXC4633	2	1	1	3	2	1	5	21	ST-21 complex
24084	OXC4634	7	17	2	2	10	3	6	3515	ST-353 complex
24085	OXC4635	2	4	2	4	19	3	6	658	ST-658 complex
24086	OXC4636	2	1	21	3	2	1	5	53	ST-21 complex
24087	OXC4638	2	4	1	4	19	62	5	475	ST-48 complex
24088	OXC4639	2	4	1	4	19	62	5	475	ST-48 complex
24089	OXC4641	8	10	2	210	11	12	6	2033	ST-354 complex
24090	OXC4643	7	2	5	2	10	3	6	5	ST-353 complex
24091	OXC4645	7	21	5	62	4	61	44	436
24092	OXC4646	9	25	2	10	23	3	6	775	ST-52 complex
24094	OXC4649	2	1	1	3	2	1	5	21	ST-21 complex
24095	OXC4651	2	1	12	88	2	1	5	520	ST-21 complex
24096	OXC4653	7	21	5	62	4	61	44	436
24097	OXC4655	8	10	2	2	11	12	6	354	ST-354 complex
24098	OXC4656	8	10	2	2	11	12	6	354	ST-354 complex
24099	OXC4657	9	2	4	62	4	5	6	257	ST-257 complex
24101	OXC4660	24	2	2	2	10	3	1	464	ST-464 complex
24102	OXC4661	7	17	2	15	23	3	12	51	ST-443 complex
24103	OXC4663	2	1	1	3	2	1	5	21	ST-21 complex
24104	OXC4664	8	17	5	2	10	59	6	400	ST-353 complex
24105	OXC4666	62	4	5	2	2	1	5	572	ST-206 complex
24106	OXC4667	7	17	2	15	23	3	12	51	ST-443 complex
24107	OXC4668	2	1	21	3	2	1	5	53	ST-21 complex
24108	OXC4669	7	17	2	15	23	3	12	51	ST-443 complex
24109	OXC4670	1	4	2	2	6	3	17	61	ST-61 complex
24110	OXC4673	2	1	1	3	2	1	5	21	ST-21 complex
24113	OXC4677	9	2	4	62	4	5	6	257	ST-257 complex
24114	OXC4678	9	2	4	62	4	5	6	257	ST-257 complex
24115	OXC4679	2	17	2	3	2	1	5	883	ST-21 complex
24116	OXC4680	2	4	1	2	7	1	5	48	ST-48 complex
24117	OXC4682	7	53	2	10	11	3	3	574	ST-574 complex
24118	OXC4683	4	7	40	4	42	51	1	267	ST-283 complex
24459	OXC4893	4	7	10	4	1	7	1	45	ST-45 complex
24460	OXC4895	2	4	1	2	7	1	5	48	ST-48 complex
24461	OXC4899	9	2	4	62	4	5	6	257	ST-257 complex
24462	OXC4901	8	1	6	3	2	1	12	2135	ST-21 complex
24463	OXC4903	2	10	2	4	19	3	6	1044	ST-658 complex
24465	OXC4905	2	10	2	4	19	3	6	1044	ST-658 complex
24466	OXC4906	6	4	5	2	2	282	5	4766
24467	OXC4907	4	7	10	4	42	7	1	137	ST-45 complex
24468	OXC4931	24	30	2	2	2	120	6	3738	ST-460 complex
24469	OXC4932	2	1	42	3	148	1	5	861	ST-21 complex
24470	OXC4933	4	7	40	4	42	51	1	267	ST-283 complex
24471	OXC4939	2	1	12	88	2	1	5	520	ST-21 complex
24473	OXC4950	9	2	4	62	4	5	6	257	ST-257 complex
24660	OXC4969	7	4	2	68	11	3	46	3172	ST-574 complex
24661	OXC4970	8	10	2	2	11	12	6	354	ST-354 complex
24662	OXC4971	8	10	2	2	11	12	6	354	ST-354 complex
24663	OXC4972	7	2	5	2	10	3	6	5	ST-353 complex
24664	OXC4973	2	1	21	3	2	1	5	53	ST-21 complex
24665	OXC4975	7	2	5	2	10	3	6	5	ST-353 complex
24666	OXC4976	62	4	5	2	2	1	5	572	ST-206 complex
24667	OXC4981	2	4	1	2	7	1	5	48	ST-48 complex
24668	OXC4985	2	4	1	4	19	62	5	475	ST-48 complex
24669	OXC4986	1	3	6	4	3	3	3	22	ST-22 complex
24670	OXC4987	7	17	2	15	23	3	12	51	ST-443 complex
24671	OXC4988	2	4	1	2	7	1	5	48	ST-48 complex
24672	OXC4989	7	2	5	2	10	3	6	5	ST-353 complex
24673	OXC4990	8	1	6	3	2	1	12	2135	ST-21 complex
24674	OXC4991	60	69	52	10	151	3	6	4397
24676	OXC4995	7	2	5	2	10	3	6	5	ST-353 complex
24677	OXC5000	9	2	4	62	4	5	12	2030	ST-257 complex
24678	OXC5001	9	2	4	62	4	5	6	257	ST-257 complex
24679	OXC5002	8	1	6	3	2	1	12	2135	ST-21 complex
24680	OXC5003	2	61	4	64	332	7	23	2314	ST-1034 complex
24681	OXC5004	8	1	6	3	2	1	12	2135	ST-21 complex
24682	OXC5005	9	25	2	10	22	3	6	52	ST-52 complex
24683	OXC5009	9	2	4	62	4	5	12	2030	ST-257 complex
24684	OXC5010	2	1	12	3	2	1	5	50	ST-21 complex
24685	OXC5011	4	7	40	4	42	51	1	267	ST-283 complex
24686	OXC5013	1	2	3	4	5	9	3	42	ST-42 complex
24687	OXC5014	4	7	40	4	42	51	1	267	ST-283 complex
24688	OXC5015	9	2	4	62	4	5	12	2030	ST-257 complex
24689	OXC5018	24	21	2	2	2	59	6	2844	ST-460 complex
24690	OXC5020	8	1	5	3	2	1	1	1519	ST-21 complex
24691	OXC5022	9	2	4	62	4	5	6	257	ST-257 complex
24693	OXC5025	9	2	4	62	4	5	12	2030	ST-257 complex
24694	OXC5026	7	17	2	15	23	3	12	51	ST-443 complex
24695	OXC5027	9	2	4	62	4	5	12	2030	ST-257 complex
24696	OXC5028	2	4	1	2	7	1	5	48	ST-48 complex
24697	OXC5029	62	4	5	2	2	1	5	572	ST-206 complex
24698	OXC5030	9	2	4	62	4	5	6	257	ST-257 complex
24699	OXC5032	4	7	10	4	42	7	1	137	ST-45 complex
24700	OXC5033	7	4	1	68	11	58	6	2131
24701	OXC5034	1	2	3	4	5	9	3	42	ST-42 complex
24702	OXC5035	2	4	1	2	7	1	5	48	ST-48 complex
24703	OXC5037	1	2	3	539	5	9	3	7162	ST-42 complex
24704	OXC5038	2	4	1	2	7	1	5	48	ST-48 complex
24705	OXC5039	8	1	6	3	2	1	12	2135	ST-21 complex
24707	OXC5043	2	1	5	3	2	1	5	19	ST-21 complex
24708	OXC5045	2	1	12	3	2	1	5	50	ST-21 complex
24711	OXC5049	2	1	12	3	2	1	5	50	ST-21 complex
24712	OXC5051	7	17	2	15	23	3	12	51	ST-443 complex
24713	OXC5052	9	2	4	62	4	5	12	2030	ST-257 complex
24714	OXC5054	9	2	4	62	4	5	12	2030	ST-257 complex
24715	OXC5056	7	2	5	2	10	3	6	5	ST-353 complex
24716	OXC5057	7	17	2	15	23	3	12	51	ST-443 complex
24717	OXC5058	9	2	4	62	4	5	6	257	ST-257 complex
24718	OXC5059	7	17	2	15	23	3	12	51	ST-443 complex
24719	OXC5063	2	1	1	3	2	1	5	21	ST-21 complex
24720	OXC5066	24	2	2	2	10	3	1	464	ST-464 complex
24721	OXC5067	8	1	6	3	2	1	12	2135	ST-21 complex
24722	OXC5068	4	7	40	4	42	51	1	267	ST-283 complex
24724	OXC5080	8	10	2	2	11	12	6	354	ST-354 complex
24725	OXC5081	2	1	5	3	2	1	5	19	ST-21 complex
24726	OXC5082	2	1	1	3	2	1	5	21	ST-21 complex
24727	OXC5083	7	17	2	15	23	3	12	51	ST-443 complex
24728	OXC5087	8	10	2	2	11	12	6	354	ST-354 complex
24729	OXC5088	37	365	21	64	505	24	23	4430
24730	OXC5089	7	2	5	2	10	3	6	5	ST-353 complex
24731	OXC5090	4	7	10	4	1	7	1	45	ST-45 complex
24732	OXC5091	4	7	10	4	42	51	1	583	ST-45 complex
24733	OXC5094	2	1	12	3	2	1	5	50	ST-21 complex
24734	OXC5097	9	2	4	62	4	5	6	257	ST-257 complex
24735	OXC5102	2	1	1	3	2	1	5	21	ST-21 complex
24736	OXC5104	2	1	21	3	2	1	5	53	ST-21 complex
24737	OXC5109	9	2	4	62	4	5	12	2030	ST-257 complex
24738	OXC5110	2	1	1	3	2	1	5	21	ST-21 complex
24739	OXC5111	1	4	2	2	6	3	17	61	ST-61 complex
24740	OXC5112	2	1	1	3	2	1	5	21	ST-21 complex
24741	OXC5117	8	1	6	3	2	1	12	2135	ST-21 complex
24742	OXC5118	2	1	1	3	2	1	5	21	ST-21 complex
24743	OXC5120	7	2	5	2	10	3	6	5	ST-353 complex
24744	OXC5121	24	2	2	2	10	3	1	464	ST-464 complex
24745	OXC5122	9	2	4	62	4	5	6	257	ST-257 complex
24746	OXC5124	2	1	1	3	2	1	5	21	ST-21 complex
24747	OXC5125	2	17	2	3	2	1	301	4526	ST-21 complex
24749	OXC5127	2	1	6	3	2	1	5	148	ST-21 complex
24750	OXC5128	8	10	2	2	11	12	6	354	ST-354 complex
24751	OXC5129	4	7	40	4	42	7	1	334	ST-45 complex
24752	OXC5130	4	7	10	4	1	7	1	45	ST-45 complex
24753	OXC5131	2	1	12	3	2	1	5	50	ST-21 complex
24754	OXC5132	2	17	2	3	2	1	5	883	ST-21 complex
24756	OXC5136	9	25	2	10	23	3	6	775	ST-52 complex
24757	OXC5138	7	17	2	15	23	3	12	51	ST-443 complex
24758	OXC5139	8	17	2	2	11	12	6	1723	ST-354 complex
24760	OXC5145	7	53	2	10	11	3	3	574	ST-574 complex
24762	OXC5147	2	1	1	3	2	1	5	21	ST-21 complex
24763	OXC5149	2	1	1	3	2	1	5	21	ST-21 complex
24764	OXC5150	2	4	1	2	7	1	5	48	ST-48 complex
24765	OXC5162	1	4	2	2	6	3	17	61	ST-61 complex
24766	OXC5164	4	7	10	4	1	7	1	45	ST-45 complex
24767	OXC5166	2	1	1	3	2	1	5	21	ST-21 complex
24768	OXC5167	7	2	5	2	10	3	6	5	ST-353 complex
24769	OXC5168	2	1	1	3	2	1	3	262	ST-21 complex
24771	OXC5170	10	27	16	19	10	5	7	403	ST-403 complex
24772	OXC5171	4	7	10	4	1	7	1	45	ST-45 complex
24773	OXC5176	7	2	5	2	10	3	6	5	ST-353 complex
24774	OXC5177	1	4	2	2	6	3	17	61	ST-61 complex
24775	OXC5178	9	25	2	10	23	3	6	775	ST-52 complex
24776	OXC5179	2	10	2	4	19	3	6	1044	ST-658 complex
24777	OXC5180	4	7	10	4	1	7	1	45	ST-45 complex
24778	OXC5182	9	2	4	62	4	5	6	257	ST-257 complex
24779	OXC5183	2	4	1	2	7	1	5	48	ST-48 complex
24780	OXC5184	2	1	1	3	2	1	5	21	ST-21 complex
24781	OXC5185	2	1	1	3	2	1	5	21	ST-21 complex
24782	OXC5187	9	2	4	62	4	5	6	257	ST-257 complex
24783	OXC5188	2	399	1	2	7	1	5	5183	ST-48 complex
24784	OXC5189	2	1	1	3	2	1	5	21	ST-21 complex
24785	OXC5190	2	17	2	3	2	1	5	883	ST-21 complex
24786	OXC5191	7	112	42	62	11	67	6	877
24787	OXC5192	4	7	10	4	1	7	1	45	ST-45 complex
24788	OXC5193	7	53	2	10	11	3	3	574	ST-574 complex
24789	OXC5195	8	10	2	2	11	12	6	354	ST-354 complex
24790	OXC5198	7	2	5	2	10	3	6	5	ST-353 complex
24791	OXC5199	62	4	5	2	2	1	5	572	ST-206 complex
24792	OXC5200	2	1	1	3	2	1	5	21	ST-21 complex
24793	OXC5203	2	1	1	3	2	1	5	21	ST-21 complex
24795	OXC5205	9	25	2	10	22	3	6	52	ST-52 complex
24796	OXC5206	8	10	2	2	11	12	6	354	ST-354 complex
24798	OXC5208	4	7	10	4	74	7	1	6017	ST-45 complex
24799	OXC5209	9	2	4	62	4	5	6	257	ST-257 complex
24800	OXC5211	7	28	4	28	17	34	12	573	ST-573 complex
24801	OXC5213	2	4	1	4	19	1	5	918	ST-48 complex
24802	OXC5214	7	2	5	2	10	3	6	5	ST-353 complex
24803	OXC5215	9	25	2	10	22	3	6	52	ST-52 complex
24805	OXC5218	2	1	21	3	2	1	5	53	ST-21 complex
24807	OXC5220	2	1	1	3	2	1	5	21	ST-21 complex
24808	OXC5221	2	1	21	3	2	1	5	53	ST-21 complex
24809	OXC5223	7	17	2	15	23	3	12	51	ST-443 complex
24810	OXC5224	4	7	10	4	42	51	1	583	ST-45 complex
24811	OXC5225	4	7	10	4	1	7	1	45	ST-45 complex
24812	OXC5226	8	17	5	2	10	59	6	400	ST-353 complex
24813	OXC5227	7	2	5	2	10	3	6	5	ST-353 complex
24814	OXC5228	2	4	1	2	7	1	5	48	ST-48 complex
24815	OXC5229	8	1	6	3	2	1	12	2135	ST-21 complex
24816	OXC5230	2	1	5	3	2	1	5	19	ST-21 complex
24817	OXC5231	4	7	10	4	1	7	1	45	ST-45 complex
24818	OXC5235	9	2	4	62	4	5	17	929	ST-257 complex
24821	OXC5238	24	2	2	2	10	3	1	464	ST-464 complex
24822	OXC5239	2	1	1	3	2	1	5	21	ST-21 complex
24824	OXC5242	2	4	1	2	7	1	5	48	ST-48 complex
24825	OXC5243	8	10	2	2	11	12	6	354	ST-354 complex
24826	OXC5244	2	4	1	2	7	1	5	48	ST-48 complex
24828	OXC5247	2	4	1	2	7	1	5	48	ST-48 complex
24829	OXC5248	62	4	5	2	2	1	5	572	ST-206 complex
24830	OXC5251	2	1	5	3	2	3	5	190	ST-21 complex
24833	OXC5255	2	21	5	37	60	1	5	273	ST-206 complex
24834	OXC5256	7	53	2	10	11	3	3	574	ST-574 complex
24836	OXC5259	76	375	318	409	124	285	31	5982
24837	OXC5260	8	1	5	3	2	1	1	1519	ST-21 complex
24838	OXC5261	2	21	5	37	60	1	5	273	ST-206 complex
24839	OXC5262	8	10	2	2	11	12	6	354	ST-354 complex
24840	OXC5263	2	4	2	4	19	3	6	658	ST-658 complex
24841	OXC5279	2	71	5	62	11	67	6	531
24842	OXC5282	8	10	2	2	11	12	6	354	ST-354 complex
24843	OXC5285	9	2	4	62	4	133	6	990	ST-257 complex
24844	OXC5286	7	28	4	28	17	34	12	573	ST-573 complex
24845	OXC5288	7	17	5	10	2	3	6	5866	ST-353 complex
24846	OXC5298	2	1	1	3	2	1	5	21	ST-21 complex
24847	OXC5299	7	2	5	299	10	3	6	2882	ST-353 complex
24850	OXC5303	7	17	2	15	23	3	12	51	ST-443 complex
25084	OXC4557	2	29	4	48	13	24	57	693
25086	OXC4594	7	17	2	15	23	3	12	51	ST-443 complex
25087	OXC4648	8	10	2	2	347	1	6	2288	ST-354 complex
25088	OXC4658	1	4	2	2	6	3	17	61	ST-61 complex
25089	OXC4672	9	2	4	62	4	5	6	257	ST-257 complex
25090	OXC4923	9	2	4	62	4	5	6	257	ST-257 complex
25091	OXC4924	24	2	2	2	10	3	1	464	ST-464 complex
25092	OXC4927	1	2	3	4	5	9	3	42	ST-42 complex
25093	OXC4930	2	1	12	3	2	1	5	50	ST-21 complex
25094	OXC4945	9	2	4	62	4	5	12	2030	ST-257 complex
25095	OXC4948	2	61	4	64	332	7	23	2314	ST-1034 complex
25096	OXC4956	9	2	4	62	4	5	6	257	ST-257 complex
25097	OXC4967	24	17	2	15	23	3	12	443	ST-443 complex
25098	OXC5315	9	2	4	62	4	5	12	2030	ST-257 complex
25099	OXC5317	7	17	2	15	23	3	12	51	ST-443 complex
25100	OXC5318	4	7	10	4	42	7	1	137	ST-45 complex
25101	OXC5321	2	21	5	37	60	1	5	273	ST-206 complex
25102	OXC5323	1	3	6	4	3	3	3	22	ST-22 complex
25370	OXC4951	7	2	5	2	10	3	6	5	ST-353 complex
25372	OXC4962	61	70	22	18	2	74	47	448
25373	OXC5322	24	30	2	2	89	120	6	1932	ST-460 complex
25466	OXC4916	9	17	5	10	350	3	3	2274
25467	OXC4952	7	172	21	49	125	224	51	3573
25468	OXC4958	2	61	4	64	332	7	23	2314	ST-1034 complex
25469	OXC5070	14	17	5	2	2	3	6	1474	ST-353 complex
25470	OXC5212	1	3	6	4	3	3	3	22	ST-22 complex
25471	OXC5304	2	4	1	2	7	1	5	48	ST-48 complex
25472	OXC5312	6	4	5	2	2	1	5	122	ST-206 complex
25473	OXC5314	7	17	2	15	23	3	12	51	ST-443 complex
25474	OXC5316	7	17	5	2	705	3	6	7178	ST-353 complex
25475	OXC5319	2	21	5	2	59	1	5	222	ST-206 complex
25562	OXC4911	7	53	2	10	11	3	3	574	ST-574 complex
25564	OXC4961	2	1	1	3	2	1	3	262	ST-21 complex
25565	OXC4963	9	2	4	62	4	5	6	257	ST-257 complex
25566	OXC5311	2	1	21	3	2	1	5	53	ST-21 complex
25655	OXC4624	2	1	1	3	2	1	5	21	ST-21 complex
25656	OXC4637	9	2	4	62	4	5	12	2030	ST-257 complex

## Sheet: Human_Year8
id	isolate	aspA	glnA	gltA	glyA	pgm	tkt	uncA	ST (MLST)	clonal_complex (MLST)
16048	OXC6250	9	2	4	62	4	5	6	257	ST-257 complex
16049	OXC6251	2	1	1	3	2	1	5	21	ST-21 complex
16050	OXC6252	62	4	5	2	2	1	5	572	ST-206 complex
16052	OXC6254	9	2	4	62	4	5	6	257	ST-257 complex
16053	OXC6256	9	17	5	10	350	3	3	2274
16054	OXC6257	2	1	1	3	2	1	5	21	ST-21 complex
16056	OXC6259	4	7	10	4	1	7	1	45	ST-45 complex
16057	OXC6260	7	2	5	2	10	3	6	5	ST-353 complex
16058	OXC6261	2	421	4	64	332	7	23	5717	ST-1034 complex
16059	OXC6262	24	2	5	53	23	3	1	904	ST-607 complex
16061	OXC6264	1	3	6	4	3	3	3	22	ST-22 complex
16062	OXC6265	2	4	1	2	7	1	5	48	ST-48 complex
16063	OXC6266	2	1	12	3	2	1	5	50	ST-21 complex
16065	OXC6268	1	4	2	2	6	3	17	61	ST-61 complex
16066	OXC6269	2	4	1	2	7	1	5	48	ST-48 complex
16067	OXC6270	2	1	1	3	2	1	5	21	ST-21 complex
16068	OXC6271	1	6	60	24	12	28	1	508	ST-508 complex
16069	OXC6272	2	4	1	3	7	1	5	844	ST-48 complex
16071	OXC6274	7	17	2	15	23	3	12	51	ST-443 complex
16072	OXC6275	2	1	1	3	2	1	5	21	ST-21 complex
16074	OXC6277	2	1	12	3	2	1	5	50	ST-21 complex
16075	OXC6278	4	7	10	4	1	7	1	45	ST-45 complex
16076	OXC6279	2	84	2	68	2	68	5	2258
16078	OXC6281	9	17	5	10	350	3	3	2274
16079	OXC6282	2	1	21	3	2	1	5	53	ST-21 complex
16080	OXC6283	1	4	2	2	6	3	17	61	ST-61 complex
16081	OXC6284	2	4	1	2	7	1	5	48	ST-48 complex
16082	OXC6285	2	1	1	3	2	1	5	21	ST-21 complex
16083	OXC6286	2	1	12	3	2	1	5	50	ST-21 complex
16084	OXC6287	8	10	2	2	11	487	6	5718	ST-354 complex
16085	OXC6288	24	2	2	2	10	3	1	464	ST-464 complex
16086	OXC6289	2	1	12	3	2	1	5	50	ST-21 complex
16087	OXC6290	9	2	4	62	4	5	6	257	ST-257 complex
16088	OXC6291	9	2	4	62	4	5	12	2030	ST-257 complex
16090	OXC6293	4	7	10	4	1	7	1	45	ST-45 complex
16091	OXC6294	4	7	10	4	42	51	1	583	ST-45 complex
16095	OXC6298	8	10	2	2	11	12	6	354	ST-354 complex
16097	OXC6300	8	1	6	3	2	1	12	2135	ST-21 complex
16098	OXC6301	2	1	42	3	148	1	5	861	ST-21 complex
16100	OXC6303	2	1	5	3	2	1	5	19	ST-21 complex
16101	OXC6304	7	53	2	10	11	3	3	574	ST-574 complex
16102	OXC6305	2	1	42	3	148	1	5	861	ST-21 complex
16103	OXC6306	2	21	5	37	60	1	5	273	ST-206 complex
16104	OXC6307	2	21	5	37	60	1	5	273	ST-206 complex
16107	OXC6310	2	1	1	3	2	1	5	21	ST-21 complex
16108	OXC6311	7	17	2	15	23	3	12	51	ST-443 complex
16110	OXC6313	4	7	10	4	1	7	1	45	ST-45 complex
16111	OXC6314	4	7	10	4	1	7	1	45	ST-45 complex
16112	OXC6315	2	21	5	37	2	1	5	206	ST-206 complex
16113	OXC6316	7	17	2	15	23	3	12	51	ST-443 complex
16114	OXC6317	2	1	1	3	2	1	5	21	ST-21 complex
16115	OXC6318	14	17	5	2	11	3	6	356	ST-353 complex
16116	OXC6319	14	17	5	2	11	3	6	356	ST-353 complex
16117	OXC6320	91	2	42	4	169	9	8	986
16118	OXC6321	4	7	10	4	1	7	1	45	ST-45 complex
16119	OXC6322	9	17	5	10	350	3	3	2274
16120	OXC6323	7	53	2	10	11	3	3	574	ST-574 complex
16121	OXC6324	2	1	21	3	2	1	5	53	ST-21 complex
16122	OXC6325	2	1	5	3	2	1	5	19	ST-21 complex
16123	OXC6326	2	1	12	3	2	1	5	50	ST-21 complex
16124	OXC6327	64	81	111	143	134	153	16	3534
16125	OXC6328	2	4	1	2	7	1	5	48	ST-48 complex
16126	OXC6329	2	1	1	3	2	1	5	21	ST-21 complex
16127	OXC6330	4	7	10	4	42	51	1	583	ST-45 complex
16128	OXC6331	2	1	12	3	2	1	5	50	ST-21 complex
16129	OXC6332	10	81	50	99	120	76	52	677	ST-677 complex
16130	OXC6333	1	2	3	4	5	9	3	42	ST-42 complex
16131	OXC6334	2	1	1	3	2	1	5	21	ST-21 complex
16132	OXC6335	2	1	1	3	2	1	5	21	ST-21 complex
16136	OXC6339	4	7	10	4	1	7	1	45	ST-45 complex
16137	OXC6340	2	1	1	3	2	1	3	262	ST-21 complex
16138	OXC6341	24	2	5	53	23	3	1	904	ST-607 complex
16139	OXC6342	7	17	2	15	23	3	12	51	ST-443 complex
16141	OXC6344	9	2	4	62	4	5	6	257	ST-257 complex
16143	OXC6346	1	4	2	2	6	3	17	61	ST-61 complex
16145	OXC6348	2	4	2	2	6	3	17	81	ST-61 complex
16146	OXC6349	10	1	59	19	10	5	7	933	ST-403 complex
16147	OXC6350	1	2	3	4	5	9	3	42	ST-42 complex
16148	OXC6351	4	7	10	4	1	7	1	45	ST-45 complex
16149	OXC6352	24	2	2	2	10	3	1	464	ST-464 complex
16150	OXC6353	7	114	2	83	2	3	6	5729
16151	OXC6354	2	4	1	2	7	1	5	48	ST-48 complex
16152	OXC6355	2	1	5	3	2	1	5	19	ST-21 complex
16153	OXC6356	24	2	2	2	10	3	1	464	ST-464 complex
16154	OXC6357	7	17	2	15	23	3	12	51	ST-443 complex
16155	OXC6358	2	7	10	4	1	7	1	233	ST-45 complex
16156	OXC6359	24	2	5	53	23	3	1	904	ST-607 complex
16157	OXC6360	9	17	5	10	350	3	3	2274
16158	OXC6361	7	53	2	10	11	3	3	574	ST-574 complex
16159	OXC6362	9	2	4	62	4	5	6	257	ST-257 complex
16160	OXC6363	2	4	2	4	19	3	6	658	ST-658 complex
16161	OXC6364	1	6	22	24	12	28	1	132	ST-508 complex
16162	OXC6365	4	7	10	4	1	7	1	45	ST-45 complex
16163	OXC6366	7	17	2	15	23	3	12	51	ST-443 complex
16164	OXC6367	2	1	21	3	2	1	5	53	ST-21 complex
16165	OXC6368	9	25	2	10	22	3	6	52	ST-52 complex
16166	OXC6369	4	7	40	4	42	51	1	267	ST-283 complex
16167	OXC6370	2	1	5	3	2	1	5	19	ST-21 complex
16170	OXC6373	4	7	40	4	42	51	1	267	ST-283 complex
16171	OXC6374	315	112	5	2	13	1	26	5739
16172	OXC6375	9	2	4	62	4	5	6	257	ST-257 complex
16176	OXC6379	2	1	5	462	2	1	5	5726	ST-21 complex
16178	OXC6381	2	4	1	93	11	3	6	523	ST-658 complex
16179	OXC6382	62	4	5	2	2	1	5	572	ST-206 complex
16180	OXC6383	2	1	1	3	2	1	5	21	ST-21 complex
16184	OXC6387	2	4	5	2	2	1	5	227	ST-206 complex
16186	OXC6389	2	4	1	4	19	62	5	475	ST-48 complex
16187	OXC6390	9	2	4	62	4	5	6	257	ST-257 complex
16188	OXC6391	7	53	2	10	11	3	3	574	ST-574 complex
16190	OXC6393	2	1	12	462	2	1	5	5727	ST-21 complex
16191	OXC6394	2	1	5	3	2	1	5	19	ST-21 complex
16193	OXC6396	7	17	2	15	23	3	12	51	ST-443 complex
16194	OXC6397	6	4	5	2	2	1	5	122	ST-206 complex
16196	OXC6401	9	2	4	62	4	5	6	257	ST-257 complex
16197	OXC6402	1	4	2	2	6	3	17	61	ST-61 complex
16198	OXC6403	2	4	1	2	7	1	5	48	ST-48 complex
16199	OXC6404	9	2	4	62	4	5	12	2030	ST-257 complex
16200	OXC6405	2	1	1	3	2	1	5	21	ST-21 complex
16201	OXC6406	1	94	6	4	3	3	3	1947	ST-22 complex
16202	OXC6407	9	2	4	62	4	5	6	257	ST-257 complex
16203	OXC6408	69	74	61	6	97	89	48	585
16204	OXC6409	1	2	3	4	5	9	3	42	ST-42 complex
16205	OXC6410	2	59	4	38	10	488	35	5728	ST-433 complex
16206	OXC6411	2	4	1	2	7	1	5	48	ST-48 complex
16207	OXC6412	9	2	4	62	4	5	6	257	ST-257 complex
16208	OXC6413	7	4	5	2	11	1	5	429	ST-48 complex
16209	OXC6414	1	3	6	4	3	3	3	22	ST-22 complex
16210	OXC6415	1	2	3	4	5	9	3	42	ST-42 complex
16212	OXC6417	1	2	3	4	5	9	3	42	ST-42 complex
16213	OXC6418	8	10	2	2	11	12	6	354	ST-354 complex
16214	OXC6419	4	7	10	4	1	7	1	45	ST-45 complex
16215	OXC6420	2	1	1	3	2	1	5	21	ST-21 complex
16216	OXC6421	2	4	1	2	7	1	5	48	ST-48 complex
16217	OXC6422	62	4	5	2	2	1	5	572	ST-206 complex
16218	OXC6423	24	2	2	2	10	3	1	464	ST-464 complex
16222	OXC6427	24	21	2	2	2	59	6	2844	ST-460 complex
16224	OXC6429	2	1	1	3	492	1	5	5018	ST-21 complex
16225	OXC6430	62	4	5	2	2	1	5	572	ST-206 complex
16226	OXC6431	22	15	4	64	74	25	23	1709	ST-1034 complex
16227	OXC6432	73	21	2	10	86	3	6	614	ST-52 complex
16228	OXC6433	7	28	4	28	17	34	12	573	ST-573 complex
16231	OXC6436	2	10	2	4	19	3	6	1044	ST-658 complex
16232	OXC6437	4	7	10	4	1	7	1	45	ST-45 complex
16233	OXC6438	7	2	5	2	10	3	6	5	ST-353 complex
16234	OXC6440	7	17	2	15	23	3	12	51	ST-443 complex
16235	OXC6441	9	25	2	10	22	3	6	52	ST-52 complex
16239	OXC6446	22	53	4	28	363	3	35	3029
16241	OXC6448	4	7	10	4	42	7	1	137	ST-45 complex
16242	OXC6449	2	1	12	3	2	1	5	50	ST-21 complex
16243	OXC6450	9	2	4	62	4	5	6	257	ST-257 complex
16244	OXC6451	8	10	2	2	11	12	6	354	ST-354 complex
16245	OXC6453	1	4	2	2	6	3	17	61	ST-61 complex
16246	OXC6454	62	4	5	2	2	1	5	572	ST-206 complex
16247	OXC6455	7	17	5	2	22	5	1	5730	ST-353 complex
16248	OXC6456	7	17	5	2	10	3	6	353	ST-353 complex
16249	OXC6457	2	1	12	3	2	1	5	50	ST-21 complex
16250	OXC6458	24	2	2	2	10	3	12	5731	ST-464 complex
16251	OXC6459	2	1	12	3	2	1	5	50	ST-21 complex
16253	OXC6461	2	1	12	3	2	1	5	50	ST-21 complex
16255	OXC6463	22	15	4	64	74	25	23	1709	ST-1034 complex
16256	OXC6464	2	1	1	3	492	1	5	5018	ST-21 complex
16257	OXC6465	62	4	5	2	2	1	5	572	ST-206 complex
16258	OXC6466	24	2	5	53	23	3	1	904	ST-607 complex
16259	OXC6467	9	2	4	62	4	5	12	2030	ST-257 complex
16260	OXC6468	24	2	2	2	10	59	1	5732	ST-464 complex
16261	OXC6469	9	2	4	62	4	5	12	2030	ST-257 complex
16262	OXC6470	62	4	5	2	2	1	5	572	ST-206 complex
16265	OXC6473	7	2	5	2	10	3	6	5	ST-353 complex
16267	OXC6475	24	2	2	2	10	3	3	5136	ST-464 complex
16269	OXC6477	62	4	5	2	2	1	5	572	ST-206 complex
16270	OXC6478	7	2	5	2	10	3	6	5	ST-353 complex
16271	OXC6479	2	17	2	3	2	1	5	883	ST-21 complex
16272	OXC6480	2	115	57	26	127	29	35	1301	ST-692 complex
16273	OXC6481	7	254	2	15	23	3	12	2361	ST-443 complex
16274	OXC6482	1	6	29	2	40	32	3	220	ST-179 complex
16275	OXC6483	2	1	1	3	2	1	5	21	ST-21 complex
16276	OXC6484	10	27	16	19	10	5	7	403	ST-403 complex
16278	OXC6486	9	17	5	10	350	3	3	2274
16279	OXC6487	2	4	1	2	7	1	5	48	ST-48 complex
16280	OXC6488	2	4	1	2	7	1	5	48	ST-48 complex
16281	OXC6489	2	1	12	3	2	1	5	50	ST-21 complex
16282	OXC6490	1	4	2	2	6	3	17	61	ST-61 complex
16283	OXC6491	9	2	4	62	4	5	6	257	ST-257 complex
16284	OXC6492	2	10	2	4	19	3	6	1044	ST-658 complex
16285	OXC6493	2	1	12	3	2	1	5	50	ST-21 complex
16286	OXC6494	7	17	5	2	10	3	6	353	ST-353 complex
16287	OXC6495	62	4	5	2	2	1	5	572	ST-206 complex
16288	OXC6496	2	1	1	3	2	1	5	21	ST-21 complex
16289	OXC6497	7	2	5	2	10	3	6	5	ST-353 complex
16290	OXC6498	22	15	4	64	74	25	23	1709	ST-1034 complex
16291	OXC6499	9	2	4	62	4	5	12	2030	ST-257 complex
16292	OXC6500	8	1	6	3	2	1	12	2135	ST-21 complex
16293	OXC6501	2	4	1	2	7	1	5	48	ST-48 complex
16294	OXC6502	2	1	12	3	2	1	5	50	ST-21 complex
16295	OXC6503	7	17	2	15	23	3	12	51	ST-443 complex
16297	OXC6505	2	1	10	3	2	1	5	141	ST-21 complex
16298	OXC6506	2	10	2	4	19	3	6	1044	ST-658 complex
16299	OXC6507	7	2	5	2	10	3	6	5	ST-353 complex
16300	OXC6508	2	1	1	3	2	1	5	21	ST-21 complex
16301	OXC6509	7	84	1	10	11	3	6	1040	ST-574 complex
16302	OXC6510	4	7	40	4	42	51	1	267	ST-283 complex
16303	OXC6511	4	7	40	4	42	51	1	267	ST-283 complex
16304	OXC6512	1	2	3	4	5	9	3	42	ST-42 complex
16306	OXC6514	2	84	12	3	11	1	5	3102	ST-21 complex
16307	OXC6515	4	7	73	4	1	7	1	845	ST-45 complex
16308	OXC6516	2	1	21	3	2	1	5	53	ST-21 complex
16309	OXC6517	8	10	2	2	11	12	6	354	ST-354 complex
16310	OXC6518	8	10	2	2	11	12	6	354	ST-354 complex
16311	OXC6519	2	1	1	3	2	1	5	21	ST-21 complex
16312	OXC6520	7	2	5	2	10	3	6	5	ST-353 complex
16313	OXC6521	2	1	1	5	2	1	5	47	ST-21 complex
16314	OXC6522	2	21	5	37	2	1	5	206	ST-206 complex
16316	OXC6524	2	1	12	3	2	1	5	50	ST-21 complex
16317	OXC6525	6	4	5	2	2	1	5	122	ST-206 complex
16318	OXC6526	9	2	4	62	4	133	6	990	ST-257 complex
16319	OXC6527	2	1	12	3	2	1	5	50	ST-21 complex
16320	OXC6528	160	84	5	10	13	3	5	5738
16336	OXC6255	2	1	1	3	2	1	5	21	ST-21 complex
21397	OXC5460	24	17	2	15	23	3	12	443	ST-443 complex
21398	OXC5462	2	1	12	3	2	1	5	50	ST-21 complex
21399	OXC5463	2	1	5	3	2	1	5	19	ST-21 complex
21400	OXC5464	8	2	5	53	11	3	1	607	ST-607 complex
21401	OXC5465	2	1	1	3	2	1	5	21	ST-21 complex
21402	OXC5466	8	10	2	2	11	12	6	354	ST-354 complex
21403	OXC5470	8	1	6	3	2	1	1	44	ST-21 complex
21404	OXC5472	7	2	5	2	10	3	6	5	ST-353 complex
21406	OXC5474	2	1	1	3	2	1	5	21	ST-21 complex
21407	OXC5475	8	10	2	2	11	12	6	354	ST-354 complex
21408	OXC5476	2	1	5	3	2	1	5	19	ST-21 complex
21409	OXC5477	2	4	1	2	7	1	5	48	ST-48 complex
21410	OXC5479	24	2	2	2	10	3	3	5136	ST-464 complex
21411	OXC5480	7	17	5	2	86	3	1	2122	ST-353 complex
21413	OXC5660	24	21	2	2	2	59	6	2844	ST-460 complex
21414	OXC5664	2	1	12	3	2	1	5	50	ST-21 complex
21415	OXC5665	1	4	2	2	6	3	17	61	ST-61 complex
21416	OXC5669	7	52	29	48	127	99	23	5153	ST-702 complex
21417	OXC5670	24	21	2	2	2	59	6	2844	ST-460 complex
21420	OXC5673	8	10	2	2	11	12	6	354	ST-354 complex
21421	OXC5674	9	25	2	10	22	3	6	52	ST-52 complex
21422	OXC5675	2	4	1	2	7	1	5	48	ST-48 complex
21423	OXC5676	7	17	2	15	23	3	12	51	ST-443 complex
21425	OXC5679	7	2	5	2	10	3	6	5	ST-353 complex
21426	OXC5680	7	2	5	2	10	3	6	5	ST-353 complex
21428	OXC5682	1	4	2	2	6	3	17	61	ST-61 complex
21430	OXC5686	8	17	5	2	10	59	6	400	ST-353 complex
21432	OXC5689	2	4	2	4	19	3	6	658	ST-658 complex
21433	OXC5690	7	2	5	2	10	3	6	5	ST-353 complex
21434	OXC5691	2	1	12	3	2	1	5	50	ST-21 complex
21435	OXC5694	2	4	1	2	7	1	5	48	ST-48 complex
21436	OXC5695	8	10	2	2	11	12	6	354	ST-354 complex
21437	OXC5696	2	1	21	3	2	1	5	53	ST-21 complex
21438	OXC5698	62	4	5	2	2	1	5	572	ST-206 complex
21439	OXC5700	8	10	2	2	11	12	6	354	ST-354 complex
21440	OXC5701	7	17	5	2	10	3	6	353	ST-353 complex
21441	OXC5702	7	17	2	15	23	3	12	51	ST-443 complex
21442	OXC5703	9	2	4	62	4	5	6	257	ST-257 complex
21444	OXC5707	2	4	1	2	7	1	5	48	ST-48 complex
21445	OXC5708	2	1	42	3	148	1	5	861	ST-21 complex
21446	OXC5709	9	2	4	62	4	5	12	2030	ST-257 complex
21447	OXC5710	2	1	1	3	2	1	5	21	ST-21 complex
21448	OXC5711	2	4	1	2	7	1	5	48	ST-48 complex
21449	OXC5712	2	4	1	2	7	1	5	48	ST-48 complex
21450	OXC5713	2	1	1	3	2	1	5	21	ST-21 complex
21451	OXC5715	24	2	2	2	10	3	3	5136	ST-464 complex
21452	OXC5716	2	4	2	2	6	1	5	38	ST-48 complex
21453	OXC5720	2	1	12	3	2	1	5	50	ST-21 complex
21454	OXC5721	7	2	5	2	10	3	6	5	ST-353 complex
21456	OXC5724	2	1	5	3	2	1	5	19	ST-21 complex
21457	OXC5725	2	1	12	3	2	1	5	50	ST-21 complex
21458	OXC5726	7	2	5	2	10	3	6	5	ST-353 complex
21459	OXC5727	24	2	2	2	10	3	1	464	ST-464 complex
21460	OXC5728	2	1	5	3	2	61	5	2355	ST-21 complex
21461	OXC5731	2	1	12	3	2	1	5	50	ST-21 complex
21462	OXC5732	8	2	5	53	11	3	1	607	ST-607 complex
21463	OXC5733	14	45	2	4	19	3	6	312	ST-658 complex
21464	OXC5734	62	4	5	2	2	1	5	572	ST-206 complex
21465	OXC5737	2	1	5	3	2	54	5	266	ST-21 complex
21466	OXC5739	2	1	1	3	2	1	5	21	ST-21 complex
21467	OXC5740	2	21	5	37	2	1	5	206	ST-206 complex
21468	OXC5741	8	10	2	2	11	12	6	354	ST-354 complex
21470	OXC5743	1	2	42	4	98	58	34	586
21471	OXC5744	4	7	10	4	42	7	1	137	ST-45 complex
21472	OXC5745	2	4	1	2	7	1	5	48	ST-48 complex
21473	OXC5747	9	25	2	10	23	3	6	775	ST-52 complex
21475	OXC5750	8	17	5	2	10	59	6	400	ST-353 complex
21477	OXC5753	24	30	1	2	89	3	6	5144	ST-460 complex
21478	OXC5754	2	1	1	3	2	1	5	21	ST-21 complex
21479	OXC5757	2	1	1	3	2	1	5	21	ST-21 complex
21480	OXC5758	7	17	2	15	23	3	12	51	ST-443 complex
21481	OXC5759	24	2	5	72	2	5	6	1374
21482	OXC5761	2	4	1	93	11	3	6	523	ST-658 complex
21483	OXC5762	1	6	60	24	12	28	1	508	ST-508 complex
21485	OXC5764	7	17	2	15	23	3	12	51	ST-443 complex
21486	OXC5765	24	2	2	2	10	3	1	464	ST-464 complex
21487	OXC5766	2	1	12	3	2	1	5	50	ST-21 complex
21488	OXC5767	2	1	21	3	2	1	5	53	ST-21 complex
21490	OXC5769	6	4	5	2	2	456	5	6134
21491	OXC5771	2	1	12	3	2	1	5	50	ST-21 complex
21492	OXC5772	8	1	6	3	2	1	12	2135	ST-21 complex
21494	OXC5774	2	1	5	3	2	3	5	190	ST-21 complex
21495	OXC5775	2	4	2	4	19	3	6	658	ST-658 complex
21496	OXC5776	7	53	2	10	11	3	3	574	ST-574 complex
21497	OXC5777	24	2	2	2	10	3	1	464	ST-464 complex
21498	OXC5778	22	15	4	64	74	25	23	1709	ST-1034 complex
21499	OXC5779	9	2	4	62	4	5	6	257	ST-257 complex
21500	OXC5780	7	2	5	2	10	3	6	5	ST-353 complex
21501	OXC5781	9	2	4	62	4	5	6	257	ST-257 complex
23493	OXC5484	2	4	1	2	7	1	5	48	ST-48 complex
23495	OXC5490	22	61	4	64	74	25	23	977	ST-1034 complex
23496	OXC5493	1	4	2	2	6	3	17	61	ST-61 complex
23497	OXC5495	2	1	1	3	2	1	5	21	ST-21 complex
23498	OXC5497	9	2	4	62	4	5	6	257	ST-257 complex
23500	OXC5499	7	2	5	2	10	3	6	5	ST-353 complex
23501	OXC5604	8	10	2	210	11	12	6	2033	ST-354 complex
23503	OXC5608	9	25	2	10	22	3	6	52	ST-52 complex
23504	OXC5613	1	4	2	2	6	3	17	61	ST-61 complex
23505	OXC5614	2	4	1	4	19	62	5	475	ST-48 complex
23506	OXC5616	7	53	2	10	11	3	3	574	ST-574 complex
23507	OXC5617	2	1	21	3	2	1	5	53	ST-21 complex
23508	OXC5618	2	1	1	3	2	1	5	21	ST-21 complex
23509	OXC5620	7	17	2	15	23	3	12	51	ST-443 complex
23510	OXC5622	7	71	5	190	11	67	1	1526
23511	OXC5623	8	1	6	3	2	1	384	7172	ST-21 complex
23513	OXC5626	2	4	1	4	19	62	5	475	ST-48 complex
23514	OXC5628	2	1	12	3	2	1	5	50	ST-21 complex
23516	OXC5630	24	2	2	2	10	289	1	2315	ST-464 complex
23518	OXC5632	9	2	4	62	4	5	6	257	ST-257 complex
23519	OXC5633	7	17	5	2	86	232	1	2076	ST-353 complex
23520	OXC5634	7	2	5	2	10	3	6	5	ST-353 complex
23522	OXC5636	2	4	1	2	7	1	5	48	ST-48 complex
23523	OXC5638	7	15	5	62	67	3	6	581	ST-353 complex
23524	OXC5639	2	17	2	3	2	1	5	883	ST-21 complex
23525	OXC5640	2	4	1	2	7	1	5	48	ST-48 complex
23526	OXC5641	9	2	4	62	4	5	12	2030	ST-257 complex
23527	OXC5642	7	71	2	62	11	34	6	5244
23528	OXC5643	9	2	4	62	4	5	6	257	ST-257 complex
23529	OXC5645	24	2	2	2	10	3	1	464	ST-464 complex
23530	OXC5646	7	17	2	15	23	3	12	51	ST-443 complex
23531	OXC5647	2	1	5	3	2	1	5	19	ST-21 complex
23533	OXC5649	2	1	1	3	2	1	5	21	ST-21 complex
23534	OXC5651	2	1	12	3	2	1	5	50	ST-21 complex
23535	OXC5652	2	1	1	3	2	1	5	21	ST-21 complex
23536	OXC5782	7	53	2	10	11	3	3	574	ST-574 complex
23537	OXC5785	1	2	3	4	5	9	3	42	ST-42 complex
23538	OXC5786	7	17	5	2	86	3	1	2122	ST-353 complex
23541	OXC5789	24	2	5	53	23	3	1	904	ST-607 complex
23542	OXC5791	2	1	1	3	2	1	5	21	ST-21 complex
23543	OXC5792	7	53	2	10	11	3	3	574	ST-574 complex
23544	OXC5793	2	4	1	93	11	3	6	523	ST-658 complex
23545	OXC5795	7	28	4	28	17	34	12	573	ST-573 complex
23547	OXC5797	8	10	2	210	11	12	6	2033	ST-354 complex
23548	OXC5798	7	1	2	83	2	3	6	441
23549	OXC5799	2	1	12	3	2	1	5	50	ST-21 complex
23550	OXC5800	22	15	4	64	74	25	23	1709	ST-1034 complex
23551	OXC5801	7	17	2	15	23	3	12	51	ST-443 complex
23552	OXC5802	8	10	5	2	11	12	6	1038	ST-354 complex
23554	OXC5805	7	17	2	15	23	3	12	51	ST-443 complex
23555	OXC5807	24	2	2	2	10	3	3	5136	ST-464 complex
23557	OXC5809	7	17	2	15	23	3	12	51	ST-443 complex
23559	OXC5811	8	1	6	3	2	1	12	2135	ST-21 complex
23560	OXC5812	7	53	2	10	11	3	3	574	ST-574 complex
23561	OXC5813	7	2	5	2	10	3	6	5	ST-353 complex
23562	OXC5814	2	4	1	2	7	1	5	48	ST-48 complex
23563	OXC5815	7	53	2	10	11	3	3	574	ST-574 complex
23564	OXC5816	4	7	10	4	1	7	1	45	ST-45 complex
23565	OXC5817	9	2	4	62	4	5	6	257	ST-257 complex
23566	OXC5818	2	1	5	3	2	1	5	19	ST-21 complex
23567	OXC5819	2	1	1	3	2	1	5	21	ST-21 complex
23568	OXC5820	9	2	4	62	4	133	6	990	ST-257 complex
23569	OXC5821	8	1	6	3	2	1	12	2135	ST-21 complex
23570	OXC5822	2	1	1	3	2	1	5	21	ST-21 complex
23571	OXC5823	2	1	21	3	2	1	5	53	ST-21 complex
23572	OXC5824	7	71	5	321	11	67	6	3268
23573	OXC5826	2	1	1	3	2	1	5	21	ST-21 complex
23575	OXC5829	2	1	12	3	2	1	5	50	ST-21 complex
23576	OXC5830	8	17	5	2	10	59	6	400	ST-353 complex
23578	OXC5834	24	2	2	2	10	3	3	5136	ST-464 complex
23579	OXC5835	2	1	1	3	2	1	5	21	ST-21 complex
23581	OXC5838	2	1	5	2	7	1	5	5173	ST-48 complex
23582	OXC5839	7	17	5	2	13	3	6	3510	ST-353 complex
23583	OXC5840	2	1	5	3	2	1	5	19	ST-21 complex
23584	OXC5841	8	1	6	3	2	1	12	2135	ST-21 complex
23586	OXC5843	2	1	42	3	148	1	5	861	ST-21 complex
23587	OXC5844	1	4	2	2	6	3	17	61	ST-61 complex
23588	OXC5846	2	1	1	3	2	1	5	21	ST-21 complex
23589	OXC5847	8	10	2	210	11	12	6	2033	ST-354 complex
23590	OXC5848	2	1	1	3	2	1	5	21	ST-21 complex
23592	OXC5851	24	2	2	2	10	3	1	464	ST-464 complex
23594	OXC5854	3	1	5	17	11	11	6	49	ST-49 complex
23597	OXC5857	9	25	2	10	23	3	6	775	ST-52 complex
23598	OXC5858	7	71	2	62	11	34	6	5244
23599	OXC5859	9	2	4	62	4	5	12	2030	ST-257 complex
23600	OXC5860	1	4	2	2	6	3	17	61	ST-61 complex
23601	OXC5863	24	2	2	2	10	3	1	464	ST-464 complex
23603	OXC5865	9	2	4	62	4	5	12	2030	ST-257 complex
23604	OXC5866	9	2	4	62	4	5	6	257	ST-257 complex
23605	OXC5869	9	2	4	62	4	5	12	2030	ST-257 complex
23607	OXC5872	9	2	4	62	4	5	6	257	ST-257 complex
23608	OXC5873	7	17	2	15	23	3	12	51	ST-443 complex
23609	OXC5874	2	4	1	2	7	1	5	48	ST-48 complex
23610	OXC5877	2	4	1	4	19	62	5	475	ST-48 complex
23611	OXC5878	2	4	1	2	7	1	5	48	ST-48 complex
23612	OXC5879	2	1	12	3	2	1	5	50	ST-21 complex
23613	OXC5880	2	1	21	3	2	1	5	53	ST-21 complex
23614	OXC5882	14	45	2	4	19	3	6	312	ST-658 complex
23615	OXC5884	2	427	5	37	60	1	5	5819	ST-206 complex
23616	OXC5885	9	2	4	62	4	5	6	257	ST-257 complex
23617	OXC5886	7	2	5	2	10	3	6	5	ST-353 complex
23618	OXC5887	2	1	5	3	2	1	5	19	ST-21 complex
23619	OXC5888	8	1	6	3	2	1	12	2135	ST-21 complex
23620	OXC5889	9	2	4	62	4	5	12	2030	ST-257 complex
23621	OXC5890	1	2	3	4	5	9	3	42	ST-42 complex
23622	OXC5891	62	4	5	2	2	1	5	572	ST-206 complex
23623	OXC5892	2	4	5	25	11	3	5	2304
23624	OXC5894	7	28	4	28	17	34	12	573	ST-573 complex
23625	OXC5895	8	1	6	3	2	1	12	2135	ST-21 complex
23627	OXC5897	7	2	5	72	2	383	6	4684
23628	OXC5898	9	25	2	10	22	3	6	52	ST-52 complex
23629	OXC5900	9	25	2	10	22	3	6	52	ST-52 complex
23630	OXC5903	9	2	4	62	4	5	6	257	ST-257 complex
23631	OXC5905	2	1	12	3	2	1	5	50	ST-21 complex
23632	OXC5906	2	1	12	3	2	1	5	50	ST-21 complex
23633	OXC5907	9	2	4	62	4	5	6	257	ST-257 complex
23634	OXC5908	4	7	40	4	42	51	1	267	ST-283 complex
23635	OXC5909	2	1	21	3	2	1	5	53	ST-21 complex
23636	OXC5910	24	2	2	2	10	3	1	464	ST-464 complex
23637	OXC5911	7	17	27	10	11	3	6	5247	ST-353 complex
23638	OXC5912	10	27	16	19	10	5	7	403	ST-403 complex
23639	OXC5914	7	53	2	10	11	3	3	574	ST-574 complex
23640	OXC5915	9	2	4	62	4	5	6	257	ST-257 complex
23641	OXC5916	9	2	4	62	4	133	6	990	ST-257 complex
23642	OXC5917	9	25	2	10	22	3	6	52	ST-52 complex
23643	OXC5918	2	1	21	3	2	1	5	53	ST-21 complex
23644	OXC5921	24	2	2	2	10	3	3	5136	ST-464 complex
23647	OXC5925	2	1	12	3	2	1	5	50	ST-21 complex
23648	OXC5926	2	1	12	3	2	1	5	50	ST-21 complex
23649	OXC5927	8	10	2	210	11	12	6	2033	ST-354 complex
23650	OXC5928	7	17	2	15	23	3	1	6602	ST-443 complex
23651	OXC5930	2	4	1	2	7	1	5	48	ST-48 complex
23652	OXC5931	7	17	5	2	10	3	6	353	ST-353 complex
23653	OXC5932	9	2	4	62	4	5	12	2030	ST-257 complex
23654	OXC5933	1	3	6	4	3	3	3	22	ST-22 complex
23655	OXC5934	7	227	5	72	10	3	1	2084	ST-353 complex
23656	OXC5938	2	1	1	3	2	1	5	21	ST-21 complex
23657	OXC5939	2	21	5	37	2	1	5	206	ST-206 complex
23659	OXC5794	9	2	4	62	4	5	12	2030	ST-257 complex
23660	OXC5804	2	1	21	3	2	1	5	53	ST-21 complex
23662	OXC5825	2	1	21	3	2	1	5	53	ST-21 complex
23664	OXC5832	2	1	1	3	2	1	5	21	ST-21 complex
23665	OXC5833	9	2	4	510	4	5	12	6603	ST-257 complex
23666	OXC5845	24	30	5	2	89	3	6	4403	ST-460 complex
23667	OXC5850	4	7	10	4	1	7	1	45	ST-45 complex
23668	OXC5852	2	4	2	4	19	3	6	658	ST-658 complex
23669	OXC5861	2	4	1	2	7	1	5	48	ST-48 complex
23670	OXC5862	2	1	1	3	2	1	5	21	ST-21 complex
23671	OXC5871	2	1	5	3	2	1	5	19	ST-21 complex
23672	OXC5875	1	4	2	2	6	3	17	61	ST-61 complex
23673	OXC5876	2	4	1	437	11	3	6	5245	ST-658 complex
23674	OXC5883	9	2	2	2	568	5	6	6604	ST-257 complex
23675	OXC5893	10	27	16	19	10	5	130	5246	ST-403 complex
23676	OXC5899	2	1	5	3	2	1	5	19	ST-21 complex
23677	OXC5902	2	1	12	3	2	1	5	50	ST-21 complex
23678	OXC5904	91	2	42	4	169	9	8	986
23679	OXC5924	2	1	1	3	2	1	5	21	ST-21 complex
23680	OXC5929	2	1	1	3	2	1	5	21	ST-21 complex
23681	OXC5937	2	1	1	3	2	1	5	21	ST-21 complex
23682	OXC5940	24	2	2	2	10	3	1	464	ST-464 complex
23683	OXC5941	4	7	10	4	1	7	1	45	ST-45 complex
25103	OXC5624	2	1	2	3	2	1	5	982	ST-21 complex
29106	OXC5500	2	1	42	3	148	1	5	861	ST-21 complex
29107	OXC5501	2	4	1	2	7	1	5	48	ST-48 complex
29108	OXC5502	22	15	4	64	74	25	23	1709	ST-1034 complex
29110	OXC5504	7	112	42	62	11	67	6	877
29111	OXC5505	2	1	12	3	2	1	5	50	ST-21 complex
29112	OXC5506	2	1	1	3	2	1	5	21	ST-21 complex
29113	OXC5508	2	4	1	2	7	1	5	48	ST-48 complex
29114	OXC5509	10	27	16	19	10	5	7	403	ST-403 complex
29115	OXC5510	24	2	2	2	10	3	1	464	ST-464 complex
29117	OXC5512	8	1	5	3	2	1	1	1519	ST-21 complex
29118	OXC5513	2	4	5	2	2	1	5	227	ST-206 complex
29119	OXC5514	4	7	10	4	1	7	1	45	ST-45 complex
29122	OXC5518	1	2	3	4	5	9	3	42	ST-42 complex
29123	OXC5519	2	1	42	3	148	1	5	861	ST-21 complex
29124	OXC5523	9	2	4	62	4	5	12	2030	ST-257 complex
29125	OXC5525	8	10	2	2	11	12	6	354	ST-354 complex
29126	OXC5526	2	61	4	64	332	7	23	2314	ST-1034 complex
29127	OXC5527	2	1	1	3	2	1	5	21	ST-21 complex
29128	OXC5528	9	17	5	10	350	3	3	2274
29129	OXC5529	2	10	2	4	19	3	6	1044	ST-658 complex
29130	OXC5530	7	17	2	15	13	3	12	2807	ST-443 complex
29131	OXC5531	7	1	2	2	127	3	6	4556	ST-353 complex
29132	OXC5532	4	7	10	4	42	7	1	137	ST-45 complex
29133	OXC5533	14	17	5	2	10	3	6	5143	ST-353 complex
29134	OXC5534	2	1	1	3	2	1	5	21	ST-21 complex
29135	OXC5535	2	1	1	3	2	1	5	21	ST-21 complex
29136	OXC5536	1	4	2	2	6	3	17	61	ST-61 complex
29137	OXC5537	2	4	1	2	7	1	5	48	ST-48 complex
29138	OXC5538	2	10	2	4	19	3	6	1044	ST-658 complex
29139	OXC5539	7	2	5	2	10	3	6	5	ST-353 complex
29140	OXC5540	2	1	1	3	2	1	5	21	ST-21 complex
29141	OXC5541	2	1	5	3	2	1	5	19	ST-21 complex
29142	OXC5542	24	2	2	2	10	3	3	5136	ST-464 complex
29144	OXC5544	7	2	5	2	10	3	6	5	ST-353 complex
29145	OXC5545	7	53	2	10	11	3	3	574	ST-574 complex
29147	OXC5547	2	17	2	3	2	1	5	883	ST-21 complex
29148	OXC5549	2	1	21	3	2	1	5	53	ST-21 complex
29149	OXC5550	9	2	4	62	4	5	6	257	ST-257 complex
29151	OXC5552	1	308	95	49	436	353	258	3742
29152	OXC5553	2	1	1	3	2	1	5	21	ST-21 complex
29154	OXC5555	7	17	2	15	23	3	12	51	ST-443 complex
29155	OXC5556	2	1	12	3	2	1	5	50	ST-21 complex
29156	OXC5557	2	17	2	3	2	1	5	883	ST-21 complex
29157	OXC5558	2	17	1	3	2	1	5	3293	ST-21 complex
29159	OXC5561	7	2	5	2	10	3	6	5	ST-353 complex
29160	OXC5562	2	4	1	2	7	1	5	48	ST-48 complex
29161	OXC5563	7	1	2	2	127	3	6	4556	ST-353 complex
29162	OXC5564	8	10	2	2	11	12	6	354	ST-354 complex
29163	OXC5565	2	1	12	3	2	1	5	50	ST-21 complex
29165	OXC5570	2	4	2	25	11	3	5	2180	ST-658 complex
29166	OXC5573	2	1	12	3	2	1	23	3574	ST-21 complex
29167	OXC5574	1	94	6	4	3	3	3	1947	ST-22 complex
29168	OXC5575	7	2	5	2	10	3	6	5	ST-353 complex
29169	OXC5577	7	53	2	10	11	3	3	574	ST-574 complex
29170	OXC5578	7	2	5	2	10	3	6	5	ST-353 complex
29171	OXC5580	2	1	12	3	2	1	5	50	ST-21 complex
29172	OXC5581	7	28	4	28	17	34	12	573	ST-573 complex
29173	OXC5582	2	21	5	3	2	1	5	46	ST-206 complex
29174	OXC5583	2	4	1	2	7	1	5	48	ST-48 complex
29175	OXC5584	9	17	5	10	350	3	3	2274
29176	OXC5585	2	1	1	3	2	1	5	21	ST-21 complex
29177	OXC5586	24	2	2	2	10	3	1	464	ST-464 complex
29178	OXC5590	2	1	12	3	2	1	5	50	ST-21 complex
29179	OXC5591	2	1	1	3	2	1	5	21	ST-21 complex
29180	OXC5592	2	1	42	3	148	1	5	861	ST-21 complex
29181	OXC5593	2	1	42	3	148	1	5	861	ST-21 complex
29183	OXC5944	91	2	42	4	169	9	8	986
29184	OXC5945	8	10	2	2	11	12	6	354	ST-354 complex
29185	OXC5946	57	17	2	2	11	12	6	324	ST-354 complex
29186	OXC5947	9	2	4	62	4	5	12	2030	ST-257 complex
29187	OXC5948	7	17	5	2	10	3	6	353	ST-353 complex
29189	OXC5950	24	2	2	2	10	3	3	5136	ST-464 complex
29190	OXC5951	1	3	6	4	3	3	3	22	ST-22 complex
29191	OXC5952	2	1	12	3	2	1	5	50	ST-21 complex
29192	OXC5953	9	25	2	10	22	3	6	52	ST-52 complex
29194	OXC5957	9	2	4	62	4	5	6	257	ST-257 complex
29195	OXC5959	4	7	10	4	1	7	1	45	ST-45 complex
29196	OXC5960	2	4	2	4	19	3	6	658	ST-658 complex
29197	OXC5961	8	10	2	2	11	12	6	354	ST-354 complex
29199	OXC5964	7	4	5	2	11	1	5	429	ST-48 complex
29200	OXC5965	9	25	2	10	22	3	6	52	ST-52 complex
29201	OXC5966	2	1	1	3	2	1	5	21	ST-21 complex
29202	OXC5967	1	4	2	2	6	1	17	432	ST-61 complex
29204	OXC5970	2	1	5	3	2	54	5	266	ST-21 complex
29205	OXC5972	9	2	4	62	4	5	6	257	ST-257 complex
29206	OXC5974	2	4	1	2	7	1	5	48	ST-48 complex
29207	OXC5977	8	10	2	210	11	12	6	2033	ST-354 complex
29208	OXC5979	24	30	2	2	89	466	6	5484	ST-460 complex
29209	OXC5981	7	17	2	2	23	3	12	4243	ST-443 complex
29210	OXC5983	7	28	4	28	17	34	12	573	ST-573 complex
29211	OXC5984	2	4	1	2	7	1	5	48	ST-48 complex
29212	OXC5985	7	53	2	10	11	3	3	574	ST-574 complex
29213	OXC5987	24	2	5	53	23	3	1	904	ST-607 complex
29215	OXC5991	2	1	12	3	2	1	5	50	ST-21 complex
29216	OXC5992	7	17	5	2	86	232	1	2076	ST-353 complex
29217	OXC5993	8	1	6	3	2	1	12	2135	ST-21 complex
29218	OXC5994	8	17	5	2	10	59	6	400	ST-353 complex
29219	OXC5995	9	17	2	2	11	12	6	653	ST-354 complex
29220	OXC5996	8	10	2	2	11	12	6	354	ST-354 complex
29221	OXC5997	7	2	5	2	10	3	6	5	ST-353 complex
29222	OXC5998	24	2	2	2	10	3	1	464	ST-464 complex
29223	OXC5999	2	1	1	3	2	1	5	21	ST-21 complex
29224	OXC6000	24	2	2	15	23	1	12	5485	ST-443 complex
29225	OXC6001	7	2	5	2	10	3	6	5	ST-353 complex
29228	OXC6004	9	25	2	10	22	3	6	52	ST-52 complex
29230	OXC6006	2	4	1	2	7	1	5	48	ST-48 complex
29231	OXC6007	1	2	3	4	5	9	3	42	ST-42 complex
29232	OXC6008	91	2	42	4	169	9	8	986
29233	OXC6009	10	27	43	19	6	18	5	3429
29234	OXC6010	2	1	1	3	2	1	5	21	ST-21 complex
29235	OXC6011	2	61	4	134	74	57	23	1299	ST-1034 complex
29236	OXC6012	2	1	1	3	2	1	5	21	ST-21 complex
29237	OXC6013	9	2	4	62	4	5	12	2030	ST-257 complex
29238	OXC6014	9	2	4	62	4	5	12	2030	ST-257 complex
29240	OXC6016	2	1	12	3	2	1	5	50	ST-21 complex
29242	OXC6018	2	75	4	48	141	34	1	814	ST-661 complex
29243	OXC6019	7	53	2	10	11	3	3	574	ST-574 complex
29244	OXC6020	22	28	4	28	363	99	35	2368
29245	OXC6021	2	1	1	3	2	1	5	21	ST-21 complex
29246	OXC6022	7	78	42	4	106	12	8	1721
29247	OXC6023	2	4	1	2	7	1	5	48	ST-48 complex
29248	OXC6024	2	4	1	2	7	1	5	48	ST-48 complex
29249	OXC6025	7	53	2	10	11	3	3	574	ST-574 complex
29250	OXC6026	57	17	2	2	11	12	6	324	ST-354 complex
29252	OXC6029	2	1	1	3	2	1	5	21	ST-21 complex
29253	OXC6030	2	1	1	3	2	1	5	21	ST-21 complex
29254	OXC6031	7	53	2	10	11	3	3	574	ST-574 complex
29256	OXC6034	2	1	1	3	2	1	5	21	ST-21 complex
29257	OXC6035	7	53	2	15	11	3	3	919	ST-574 complex
29259	OXC6037	2	4	1	2	7	1	5	48	ST-48 complex
29260	OXC6038	9	2	4	62	4	5	6	257	ST-257 complex
29261	OXC6040	7	2	5	2	10	3	6	5	ST-353 complex
29262	OXC6042	9	2	2	10	562	59	5	6455
29263	OXC6045	2	1	1	3	2	1	5	21	ST-21 complex
29264	OXC6047	2	1	5	10	2	1	5	1359	ST-21 complex
29265	OXC6048	2	4	1	2	7	1	5	48	ST-48 complex
29266	OXC6049	7	2	5	2	10	3	6	5	ST-353 complex
29267	OXC6050	9	2	4	62	4	5	6	257	ST-257 complex
29268	OXC6051	9	2	4	62	4	5	6	257	ST-257 complex
29269	OXC6052	8	2	2	53	11	3	1	4056	ST-607 complex
29271	OXC6054	2	1	1	3	2	1	5	21	ST-21 complex
29272	OXC6055	24	2	2	2	10	3	1	464	ST-464 complex
29273	OXC6057	2	1	1	3	2	1	3	262	ST-21 complex
29274	OXC6058	24	2	2	2	10	3	1	464	ST-464 complex
29275	OXC6059	3	1	5	17	11	11	6	49	ST-49 complex
29276	OXC6060	9	2	4	62	4	5	6	257	ST-257 complex
29277	OXC6061	2	4	1	2	7	1	5	48	ST-48 complex
29278	OXC6063	14	17	5	2	11	3	6	356	ST-353 complex
29279	OXC6064	7	17	2	15	23	3	12	51	ST-443 complex
29280	OXC6066	2	4	1	2	7	1	5	48	ST-48 complex
29281	OXC6067	24	2	2	2	10	3	3	5136	ST-464 complex
29283	OXC6069	2	1	5	2	7	1	5	5173	ST-48 complex
29284	OXC6070	9	2	4	62	4	5	12	2030	ST-257 complex
29285	OXC6071	9	2	4	62	4	5	12	2030	ST-257 complex
29286	OXC6072	7	2	5	2	10	3	6	5	ST-353 complex
29287	OXC6073	7	71	5	62	11	67	6	449
29288	OXC6074	7	53	2	10	11	3	3	574	ST-574 complex
29289	OXC6076	2	10	2	4	19	3	6	1044	ST-658 complex
29292	OXC6081	9	2	4	62	4	5	6	257	ST-257 complex
29294	OXC6083	1	3	6	4	3	3	3	22	ST-22 complex
29295	OXC6084	9	2	4	62	4	5	6	257	ST-257 complex
29296	OXC6086	14	17	5	2	11	3	6	356	ST-353 complex
29297	OXC6087	14	17	5	2	11	3	6	356	ST-353 complex
29298	OXC6089	2	1	12	3	2	1	5	50	ST-21 complex
29299	OXC6091	4	7	10	4	42	7	1	137	ST-45 complex
29300	OXC6092	7	17	2	15	23	3	12	51	ST-443 complex
29301	OXC6093	9	2	4	62	4	5	6	257	ST-257 complex
29303	OXC6095	24	2	2	2	10	3	1	464	ST-464 complex
29304	OXC6096	2	21	5	3	23	1	5	290	ST-206 complex
29305	OXC6100	7	2	5	2	10	3	6	5	ST-353 complex
29306	OXC6103	1	4	2	2	6	3	17	61	ST-61 complex
29307	OXC6104	2	4	1	2	2	1	5	474	ST-48 complex
29308	OXC6105	2	4	1	2	7	1	5	48	ST-48 complex
29309	OXC6106	2	1	12	3	2	1	5	50	ST-21 complex
29310	OXC6109	2	1	5	3	2	1	5	19	ST-21 complex
29311	OXC6112	2	1	1	3	2	1	3	262	ST-21 complex
29312	OXC6113	7	53	2	10	11	3	3	574	ST-574 complex
29313	OXC6114	9	2	4	62	4	5	6	257	ST-257 complex
29314	OXC6116	4	7	10	4	1	7	1	45	ST-45 complex
29315	OXC6118	64	22	22	100	242	204	16	1539
29316	OXC6119	2	4	1	4	19	62	5	475	ST-48 complex
29317	OXC6120	4	7	10	4	42	7	1	137	ST-45 complex
29318	OXC6122	4	7	10	4	1	7	1	45	ST-45 complex
29319	OXC6123	37	75	4	2	141	34	1	7330	ST-661 complex
29320	OXC6124	4	7	10	4	42	51	1	583	ST-45 complex
29321	OXC6125	2	1	1	3	2	1	5	21	ST-21 complex
29322	OXC6128	2	1	5	3	2	54	5	266	ST-21 complex
29324	OXC6131	2	1	12	3	2	1	23	3574	ST-21 complex
29325	OXC6132	8	10	2	2	11	12	6	354	ST-354 complex
29326	OXC6134	7	2	5	2	10	3	6	5	ST-353 complex
29327	OXC6135	2	4	1	93	11	3	6	523	ST-658 complex
29328	OXC6137	4	7	10	4	1	7	1	45	ST-45 complex
29330	OXC6139	24	2	2	2	10	3	3	5136	ST-464 complex
29331	OXC6142	7	71	2	62	569	67	6	5486
29332	OXC6143	2	1	1	3	2	1	5	21	ST-21 complex
29333	OXC6150	7	53	2	10	11	3	3	574	ST-574 complex
29334	OXC6151	24	2	2	2	10	3	1	464	ST-464 complex
29335	OXC6155	2	21	5	37	60	1	5	273	ST-206 complex
29336	OXC6157	7	2	5	2	10	3	6	5	ST-353 complex
29337	OXC6158	8	10	2	2	89	12	6	1073	ST-354 complex
29338	OXC6167	7	4	2	2	11	3	5	1076	ST-61 complex
29339	OXC6168	2	1	1	3	2	1	5	21	ST-21 complex
29341	OXC6170	9	2	4	62	4	5	6	257	ST-257 complex
29343	OXC6173	2	1	21	3	2	1	5	53	ST-21 complex
29344	OXC6175	55	21	2	71	11	37	3	2133
29345	OXC6176	2	1	1	3	2	1	5	21	ST-21 complex
29346	OXC6183	9	2	4	62	4	5	6	257	ST-257 complex
29347	OXC6184	2	4	1	4	19	1	5	918	ST-48 complex
29348	OXC6189	4	7	10	4	1	7	1	45	ST-45 complex
29349	OXC6191	4	7	10	4	1	7	1	45	ST-45 complex
29350	OXC6193	7	17	2	15	23	3	12	51	ST-443 complex
29351	OXC6194	9	25	2	10	23	3	6	775	ST-52 complex
29352	OXC6195	9	2	4	62	4	5	6	257	ST-257 complex
29353	OXC6196	2	10	2	4	19	3	6	1044	ST-658 complex
29354	OXC6198	2	4	1	2	7	1	5	48	ST-48 complex
29356	OXC6201	7	2	5	2	10	3	6	5	ST-353 complex
29357	OXC6202	2	4	1	2	7	1	5	48	ST-48 complex
29359	OXC6204	2	1	1	3	2	1	5	21	ST-21 complex
29360	OXC6205	24	2	2	2	10	3	1	464	ST-464 complex
29361	OXC6207	7	84	5	2	19	3	26	5011	ST-353 complex
29362	OXC6208	4	7	40	4	42	51	1	267	ST-283 complex
29363	OXC6209	2	1	1	3	2	1	5	21	ST-21 complex
29364	OXC6212	62	4	5	2	2	1	5	572	ST-206 complex
29365	OXC6214	24	2	2	2	10	3	1	464	ST-464 complex
29367	OXC6217	9	2	4	62	4	5	6	257	ST-257 complex
29368	OXC6218	62	7	5	2	2	1	5	2104	ST-206 complex
29370	OXC6220	4	7	10	4	1	7	1	45	ST-45 complex
29371	OXC6222	24	2	2	2	10	3	1	464	ST-464 complex
29372	OXC6225	7	17	5	2	10	3	6	353	ST-353 complex
29373	OXC6226	9	2	4	62	4	5	6	257	ST-257 complex
29374	OXC6227	2	1	5	3	2	1	5	19	ST-21 complex
29375	OXC6228	22	15	4	64	363	25	23	5487	ST-1034 complex
29376	OXC6229	4	7	10	4	42	7	1	137	ST-45 complex
29377	OXC6233	2	4	2	4	19	3	6	658	ST-658 complex
29379	OXC6235	2	4	1	2	7	1	5	48	ST-48 complex
29380	OXC6236	9	2	4	62	4	5	12	2030	ST-257 complex
29381	OXC6237	1	2	3	4	5	9	3	42	ST-42 complex
29382	OXC6238	24	2	2	2	10	3	1	464	ST-464 complex
29383	OXC6241	2	10	2	4	19	3	6	1044	ST-658 complex
29384	OXC6242	9	2	4	62	4	5	6	257	ST-257 complex
29385	OXC6243	7	1	2	83	2	3	6	441
29386	OXC6246	7	2	5	2	10	3	6	5	ST-353 complex
29387	OXC6247	48	7	10	4	1	7	1	11	ST-45 complex
29388	OXC6249	2	17	2	3	2	1	5	883	ST-21 complex

## Sheet: Human_Year9
id	isolate	aspA	glnA	gltA	glyA	pgm	tkt	uncA	ST (MLST)	clonal_complex (MLST)
10935	OXC6544	7	84	5	10	119	178	26	1911
12880	OXC6545	2	4	2	4	19	3	6	658	ST-658 complex
12881	OXC6546	7	71	5	62	11	67	6	449
12882	OXC6547	2	4	1	2	7	1	5	48	ST-48 complex
12883	OXC6548	2	1	5	3	2	1	5	19	ST-21 complex
12884	OXC6549	2	4	1	2	7	1	5	48	ST-48 complex
12885	OXC6550	24	2	2	2	10	3	1	464	ST-464 complex
12887	OXC6552	2	1	12	3	2	1	12	3769	ST-21 complex
12888	OXC6553	2	21	5	37	60	1	5	273	ST-206 complex
12891	OXC6556	6	4	52	2	89	282	5	4811
12892	OXC6557	73	21	2	465	86	3	6	5756
12893	OXC6558	2	1	21	3	2	1	5	53	ST-21 complex
12895	OXC6560	24	2	5	53	23	3	1	904	ST-607 complex
12896	OXC6561	1	6	22	24	12	28	1	132	ST-508 complex
12897	OXC6562	2	1	1	3	2	1	5	21	ST-21 complex
12898	OXC6563	2	1	1	3	2	1	5	21	ST-21 complex
12899	OXC6564	2	1	1	3	2	1	5	21	ST-21 complex
12900	OXC6565	2	1	12	3	2	1	5	50	ST-21 complex
12901	OXC6566	7	2	5	2	10	3	6	5	ST-353 complex
12902	OXC6567	8	10	2	2	11	12	6	354	ST-354 complex
12904	OXC6569	10	2	42	4	90	25	8	5597
12905	OXC6570	1	4	2	2	6	3	17	61	ST-61 complex
12906	OXC6571	2	1	12	3	2	1	5	50	ST-21 complex
12908	OXC6573	2	1	1	3	2	1	5	21	ST-21 complex
12909	OXC6574	7	53	2	10	11	3	3	574	ST-574 complex
12913	OXC6578	14	45	2	4	19	3	6	312	ST-658 complex
12916	OXC6579	1	4	2	2	6	3	17	61	ST-61 complex
12918	OXC6581	24	2	2	2	10	3	1	464	ST-464 complex
12919	OXC6582	9	2	4	62	4	5	12	2030	ST-257 complex
12920	OXC6583	9	2	4	62	4	5	6	257	ST-257 complex
12921	OXC6584	7	422	5	10	11	3	6	5758	ST-353 complex
12922	OXC6585	7	2	5	2	10	3	6	5	ST-353 complex
12923	OXC6586	8	17	5	2	10	59	6	400	ST-353 complex
12925	OXC6588	7	2	5	2	10	3	6	5	ST-353 complex
12926	OXC6589	1	4	2	2	6	3	17	61	ST-61 complex
16321	OXC6529	8	10	2	2	11	12	6	354	ST-354 complex
16322	OXC6530	2	1	12	3	2	1	5	50	ST-21 complex
16323	OXC6531	2	1	12	3	2	1	5	50	ST-21 complex
16324	OXC6532	2	21	5	37	60	1	5	273	ST-206 complex
16325	OXC6533	2	4	2	4	19	3	6	658	ST-658 complex
16326	OXC6534	6	4	5	2	2	1	5	122	ST-206 complex
16327	OXC6535	1	3	6	4	3	3	3	22	ST-22 complex
16328	OXC6536	4	7	10	4	1	7	1	45	ST-45 complex
16330	OXC6538	2	1	5	3	2	1	5	19	ST-21 complex
16331	OXC6539	2	1	1	3	2	1	5	21	ST-21 complex
16332	OXC6540	1	2	42	4	90	25	8	587	ST-362 complex
16333	OXC6541	24	2	2	2	10	3	3	5136	ST-464 complex
16334	OXC6542	7	28	4	28	17	34	12	573	ST-573 complex
16335	OXC6543	2	1	12	3	2	1	5	50	ST-21 complex
16341	OXC6590	2	1	12	3	2	1	5	50	ST-21 complex
16342	OXC6591	7	2	5	2	10	3	6	5	ST-353 complex
16343	OXC6592	4	7	10	4	42	7	1	137	ST-45 complex
16345	OXC6594	4	7	10	4	1	7	1	45	ST-45 complex
16346	OXC6595	7	28	4	28	17	34	12	573	ST-573 complex
16347	OXC6596	2	1	1	3	2	1	5	21	ST-21 complex
16349	OXC6598	2	1	12	3	2	1	5	50	ST-21 complex
16350	OXC6599	2	61	4	64	332	7	23	2314	ST-1034 complex
16351	OXC6600	2	1	12	3	2	1	5	50	ST-21 complex
16353	OXC6602	2	1	1	3	2	1	5	21	ST-21 complex
16354	OXC6603	2	1	5	3	2	1	5	19	ST-21 complex
16355	OXC6604	2	1	1	3	2	1	5	21	ST-21 complex
16357	OXC6607	7	17	5	2	10	3	6	353	ST-353 complex
16358	OXC6608	8	10	2	2	89	12	6	1073	ST-354 complex
16359	OXC6609	7	17	2	15	23	3	12	51	ST-443 complex
16361	OXC6611	7	17	5	2	10	3	6	353	ST-353 complex
16362	OXC6612	9	2	4	62	4	5	6	257	ST-257 complex
16363	OXC6613	2	1	12	3	2	1	5	50	ST-21 complex
16364	OXC6614	2	7	10	4	1	7	1	233	ST-45 complex
16365	OXC6615	2	1	12	3	2	1	5	50	ST-21 complex
16366	OXC6616	2	1	1	3	2	1	5	21	ST-21 complex
16367	OXC6618	7	4	2	2	19	1	6	1900	ST-658 complex
16368	OXC6619	2	1	1	3	2	1	5	21	ST-21 complex
16369	OXC6620	7	17	2	15	23	3	12	51	ST-443 complex
16370	OXC6621	24	2	2	2	10	3	1	464	ST-464 complex
16371	OXC6622	7	2	1	2	10	3	6	595	ST-353 complex
16372	OXC6623	2	21	5	2	59	1	5	222	ST-206 complex
16373	OXC6624	4	7	10	4	1	7	1	45	ST-45 complex
16374	OXC6625	2	1	1	3	2	1	5	21	ST-21 complex
16375	OXC6626	1	3	6	4	3	3	3	22	ST-22 complex
16376	OXC6627	2	1	1	3	2	1	5	21	ST-21 complex
16377	OXC6628	7	1	2	83	2	3	6	441
16378	OXC6629	2	1	1	3	2	1	5	21	ST-21 complex
16380	OXC6631	64	105	20	287	94	103	16	2401
16381	OXC6632	1	4	2	2	6	3	17	61	ST-61 complex
16382	OXC6633	2	1	21	3	2	1	5	53	ST-21 complex
16383	OXC6634	7	4	5	68	93	3	46	882
16384	OXC6635	24	2	2	2	10	3	3	5136	ST-464 complex
16385	OXC6636	2	1	12	3	2	1	5	50	ST-21 complex
16386	OXC6637	2	1	1	3	2	1	5	21	ST-21 complex
16387	OXC6638	2	4	1	2	7	1	5	48	ST-48 complex
16388	OXC6639	1	6	22	24	12	28	1	132	ST-508 complex
16389	OXC6640	24	2	2	2	10	3	1	464	ST-464 complex
16390	OXC6641	1	3	6	4	3	3	3	22	ST-22 complex
18199	OXC6642	2	1	1	3	2	1	5	21	ST-21 complex
18200	OXC6643	2	1	21	3	2	1	5	53	ST-21 complex
18201	OXC6644	1	3	6	4	3	3	3	22	ST-22 complex
18202	OXC6645	1	3	6	4	3	3	3	22	ST-22 complex
18203	OXC6646	2	4	1	2	7	1	5	48	ST-48 complex
18204	OXC6647	8	10	2	2	11	12	6	354	ST-354 complex
18205	OXC6648	2	4	1	2	7	1	5	48	ST-48 complex
18206	OXC6649	7	17	2	15	23	3	12	51	ST-443 complex
18207	OXC6650	9	2	4	62	4	5	6	257	ST-257 complex
18209	OXC6652	2	4	1	2	7	1	5	48	ST-48 complex
18210	OXC6653	24	21	2	2	2	59	6	2844	ST-460 complex
18211	OXC6654	9	2	4	62	4	5	6	257	ST-257 complex
18212	OXC6655	37	52	57	26	107	29	23	991	ST-692 complex
18213	OXC6656	2	1	21	3	2	1	5	53	ST-21 complex
18214	OXC6657	24	2	2	2	10	3	1	464	ST-464 complex
18217	OXC6660	1	6	60	24	12	28	1	508	ST-508 complex
18218	OXC6661	2	21	5	37	60	1	5	273	ST-206 complex
18219	OXC6662	7	2	2	2	89	59	6	5808	ST-460 complex
18220	OXC6663	24	21	2	2	2	59	6	2844	ST-460 complex
18221	OXC6664	2	1	12	3	2	1	5	50	ST-21 complex
18222	OXC6665	2	1	12	3	2	1	5	50	ST-21 complex
18223	OXC6666	2	1	12	3	2	1	5	50	ST-21 complex
18224	OXC6667	8	1	6	3	2	1	1	44	ST-21 complex
18225	OXC6668	7	17	2	15	23	3	12	51	ST-443 complex
18226	OXC6669	9	25	2	10	23	3	6	775	ST-52 complex
18228	OXC6671	2	1	1	3	2	1	5	21	ST-21 complex
18229	OXC6672	2	1	1	5	2	1	5	47	ST-21 complex
18230	OXC6673	2	1	12	3	2	1	5	50	ST-21 complex
18231	OXC6674	7	1	2	83	2	3	6	441
18232	OXC6675	91	2	42	4	169	9	8	986
18233	OXC6676	2	4	5	4	2	1	5	5809	ST-206 complex
18234	OXC6677	2	1	12	3	2	1	5	50	ST-21 complex
18235	OXC6678	2	1	1	3	2	1	5	21	ST-21 complex
18236	OXC6679	2	4	2	4	19	3	6	658	ST-658 complex
18237	OXC6680	7	53	2	10	11	3	3	574	ST-574 complex
18238	OXC6681	2	1	1	3	2	1	5	21	ST-21 complex
18239	OXC6682	2	1	21	3	2	1	5	53	ST-21 complex
18240	OXC6683	10	27	43	19	6	18	7	270	ST-403 complex
18243	OXC6686	7	112	5	62	11	413	6	4373
18245	OXC6688	1	4	2	2	6	3	17	61	ST-61 complex
18246	OXC6689	2	1	1	3	2	1	5	21	ST-21 complex
18247	OXC6690	2	1	1	3	2	1	5	21	ST-21 complex
18248	OXC6691	2	1	5	3	2	3	5	190	ST-21 complex
18250	OXC6693	2	4	1	2	7	1	5	48	ST-48 complex
18251	OXC6694	24	2	2	2	10	3	3	5136	ST-464 complex
18252	OXC6695	7	1	2	83	2	3	6	441
18253	OXC6696	9	2	4	62	4	5	6	257	ST-257 complex
18254	OXC6697	47	55	5	10	11	3	8	862	ST-446 complex
18255	OXC6698	8	10	2	2	11	12	6	354	ST-354 complex
18256	OXC6699	83	84	5	10	11	3	46	1071
18257	OXC6700	2	4	1	2	7	1	5	48	ST-48 complex
18258	OXC6701	24	2	2	2	10	3	1	464	ST-464 complex
18259	OXC6702	2	1	1	3	2	1	5	21	ST-21 complex
18260	OXC6703	2	1	5	3	2	1	5	19	ST-21 complex
18261	OXC6704	14	17	5	2	11	3	6	356	ST-353 complex
18263	OXC6706	2	1	5	3	2	1	5	19	ST-21 complex
18264	OXC6707	7	2	5	2	10	3	6	5	ST-353 complex
18265	OXC6708	1	3	6	4	3	3	3	22	ST-22 complex
18266	OXC6709	9	2	4	62	4	5	12	2030	ST-257 complex
18268	OXC6711	2	1	1	3	2	1	5	21	ST-21 complex
18270	OXC6713	2	1	12	3	2	1	5	50	ST-21 complex
18271	OXC6714	2	1	12	3	2	1	5	50	ST-21 complex
18272	OXC6715	9	2	4	62	4	5	6	257	ST-257 complex
18273	OXC6716	8	10	2	2	11	12	6	354	ST-354 complex
18275	OXC6718	2	4	1	2	7	1	5	48	ST-48 complex
18276	OXC6719	62	4	5	2	2	1	5	572	ST-206 complex
18278	OXC6721	2	4	1	2	7	1	5	48	ST-48 complex
18279	OXC6722	24	2	2	2	10	3	1	464	ST-464 complex
18280	OXC6723	2	427	5	37	60	1	5	5819	ST-206 complex
18281	OXC6724	9	2	4	62	4	5	6	257	ST-257 complex
18283	OXC6726	7	17	2	15	23	3	12	51	ST-443 complex
18284	OXC6727	2	2	52	3	2	100	5	5811	ST-21 complex
18285	OXC6728	2	1	1	3	2	1	5	21	ST-21 complex
18286	OXC6729	8	10	149	2	11	12	6	1517	ST-354 complex
18287	OXC6730	2	1	1	3	2	1	5	21	ST-21 complex
18288	OXC6731	2	1	1	3	2	1	5	21	ST-21 complex
18289	OXC6732	24	2	2	2	17	3	1	5812	ST-464 complex
18290	OXC6733	22	15	4	3	602	25	35	5807
18291	OXC6734	2	1	1	3	2	1	5	21	ST-21 complex
18293	OXC6736	9	2	4	62	4	5	6	257	ST-257 complex
18294	OXC6737	9	25	2	10	22	3	6	52	ST-52 complex
18296	OXC6739	6	4	5	2	2	1	5	122	ST-206 complex
18297	OXC6740	10	27	16	19	10	5	7	403	ST-403 complex
18298	OXC6741	2	1	21	3	2	1	5	53	ST-21 complex
18299	OXC6742	9	25	2	10	22	3	6	52	ST-52 complex
18300	OXC6743	8	10	2	2	11	12	6	354	ST-354 complex
18302	OXC6745	2	1	1	3	2	1	5	21	ST-21 complex
18303	OXC6746	7	53	2	10	11	3	3	574	ST-574 complex
18304	OXC6747	9	2	4	62	4	133	6	990	ST-257 complex
18305	OXC6748	24	2	2	2	10	3	3	5136	ST-464 complex
18306	OXC6749	9	2	4	62	4	5	12	2030	ST-257 complex
18307	OXC6750	9	2	2	2	11	5	6	824	ST-257 complex
18308	OXC6751	8	1	6	3	2	1	12	2135	ST-21 complex
18309	OXC6752	8	1	6	3	2	1	12	2135	ST-21 complex
18310	OXC6753	8	10	2	2	11	12	6	354	ST-354 complex
18311	OXC6754	6	4	5	2	2	1	5	122	ST-206 complex
18312	OXC6755	1	3	6	4	3	3	3	22	ST-22 complex
18313	OXC6756	24	2	2	2	10	3	1	464	ST-464 complex
18314	OXC6757	7	2	5	2	10	3	6	5	ST-353 complex
18316	OXC6759	7	17	2	15	23	3	12	51	ST-443 complex
18317	OXC6760	9	2	4	62	4	5	6	257	ST-257 complex
18320	OXC6763	2	1	12	3	2	1	5	50	ST-21 complex
18321	OXC6764	2	1	1	3	2	1	5	21	ST-21 complex
18323	OXC6766	2	1	1	3	2	1	3	262	ST-21 complex
18324	OXC6767	24	2	2	2	10	3	1	464	ST-464 complex
18325	OXC6768	9	2	1	10	22	3	6	2275	ST-52 complex
18326	OXC6769	1	4	2	2	6	3	17	61	ST-61 complex
18327	OXC6770	2	4	1	2	7	1	5	48	ST-48 complex
18328	OXC6771	10	27	43	19	6	18	7	270	ST-403 complex
18329	OXC6772	9	2	4	62	4	5	6	257	ST-257 complex
18330	OXC6773	1	6	60	24	12	28	1	508	ST-508 complex
18331	OXC6774	24	2	2	2	10	3	3	5136	ST-464 complex
18333	OXC6776	7	17	358	2	10	3	354	5815	ST-353 complex
18334	OXC6777	2	115	57	26	127	29	35	1301	ST-692 complex
18335	OXC6778	24	2	2	2	10	3	1	464	ST-464 complex
18336	OXC6779	2	1	21	3	2	1	5	53	ST-21 complex
18337	OXC6780	24	2	2	2	10	3	1	464	ST-464 complex
18338	OXC6781	8	1	6	3	2	1	12	2135	ST-21 complex
18340	OXC6783	9	2	4	62	4	5	12	2030	ST-257 complex
18343	OXC6786	8	1	6	3	2	1	12	2135	ST-21 complex
18344	OXC6787	7	17	2	15	23	3	12	51	ST-443 complex
18345	OXC6788	7	28	4	28	17	34	12	573	ST-573 complex
18346	OXC6789	2	1	21	3	2	1	5	53	ST-21 complex
18347	OXC6790	7	53	2	10	11	3	3	574	ST-574 complex
18348	OXC6791	2	1	1	3	2	1	5	21	ST-21 complex
18350	OXC6793	62	4	5	2	2	1	5	572	ST-206 complex
18352	OXC6795	2	75	4	48	141	34	1	814	ST-661 complex
18353	OXC6796	1	3	6	4	3	3	3	22	ST-22 complex
18354	OXC6797	4	7	10	4	1	7	1	45	ST-45 complex
18355	OXC6798	2	17	2	3	2	1	301	4526	ST-21 complex
18356	OXC6799	7	53	2	10	11	3	3	574	ST-574 complex
18357	OXC6800	9	2	2	2	10	3	1	2146	ST-464 complex
18358	OXC6801	8	10	2	2	11	12	6	354	ST-354 complex
18359	OXC6802	198	2	2	2	11	61	6	2863	ST-354 complex
18360	OXC6803	4	7	10	4	1	7	1	45	ST-45 complex
18361	OXC6804	2	1	1	3	2	1	5	21	ST-21 complex
18362	OXC6805	2	4	1	2	7	1	5	48	ST-48 complex
18363	OXC6806	7	17	5	2	2	1	6	5816	ST-353 complex
18364	OXC6807	24	2	2	2	10	3	1	464	ST-464 complex
18365	OXC6808	1	4	2	2	6	3	17	61	ST-61 complex
18366	OXC6809	7	53	2	10	11	3	3	574	ST-574 complex
18368	OXC6811	2	61	10	26	600	25	23	5817	ST-1034 complex
18369	OXC6812	2	1	1	3	2	1	5	21	ST-21 complex
18370	OXC6813	24	2	2	2	10	3	1	464	ST-464 complex
18371	OXC6814	14	17	5	2	11	3	6	356	ST-353 complex
18372	OXC6815	2	1	1	3	2	1	5	21	ST-21 complex
18373	OXC6816	9	2	4	62	4	5	6	257	ST-257 complex
18375	OXC6818	14	17	5	2	11	3	6	356	ST-353 complex
18376	OXC6819	4	7	10	4	42	51	1	583	ST-45 complex
18377	OXC6820	2	1	12	3	2	1	5	50	ST-21 complex
18378	OXC6821	7	53	2	10	11	3	3	574	ST-574 complex
18380	OXC6823	2	17	2	3	2	1	5	883	ST-21 complex
18381	OXC6824	2	1	1	3	2	1	3	262	ST-21 complex
18383	OXC6826	4	7	40	4	42	51	1	267	ST-283 complex
18384	OXC6827	1	2	3	4	5	9	3	42	ST-42 complex
18385	OXC6828	24	2	2	2	10	3	1	464	ST-464 complex
18386	OXC6830	6	15	5	2	11	1	5	5818
18387	OXC6831	9	17	5	10	350	3	3	2274
18388	OXC6832	7	21	5	62	4	61	44	436
18389	OXC6833	2	1	1	3	7	1	5	104	ST-21 complex
18390	OXC6834	7	17	2	15	23	3	12	51	ST-443 complex
21106	OXC6932	2	1	12	3	2	1	5	50	ST-21 complex
21108	OXC6934	8	10	2	210	11	12	6	2033	ST-354 complex
21109	OXC6935	24	2	2	2	10	3	3	5136	ST-464 complex
21110	OXC6936	1	4	2	2	6	3	17	61	ST-61 complex
21112	OXC6938	4	7	10	4	10	7	1	2109	ST-45 complex
21113	OXC6939	62	4	5	2	2	1	5	572	ST-206 complex
21114	OXC6940	24	2	2	2	10	3	3	5136	ST-464 complex
21115	OXC6941	2	1	21	3	2	1	5	53	ST-21 complex
21116	OXC6942	7	4	5	2	11	1	5	429	ST-48 complex
21117	OXC6943	24	2	2	2	10	3	1	464	ST-464 complex
21118	OXC6944	91	2	42	4	169	9	8	986
21119	OXC6945	2	1	1	3	2	1	5	21	ST-21 complex
21120	OXC6946	2	1	12	3	2	1	5	50	ST-21 complex
21121	OXC6947	2	21	5	37	2	1	5	206	ST-206 complex
21122	OXC6948	2	1	1	3	2	1	5	21	ST-21 complex
21123	OXC6949	2	1	12	3	2	1	5	50	ST-21 complex
21124	OXC6950	6	4	5	2	2	1	5	122	ST-206 complex
21125	OXC6951	7	17	2	15	23	3	12	51	ST-443 complex
21126	OXC6952	7	17	2	15	23	3	12	51	ST-443 complex
21127	OXC6953	2	1	1	3	2	1	5	21	ST-21 complex
21128	OXC6954	47	2	5	10	11	48	8	2850	ST-446 complex
21129	OXC6955	24	2	2	2	10	3	3	5136	ST-464 complex
21130	OXC6956	2	1	12	3	2	1	5	50	ST-21 complex
21131	OXC6957	7	53	2	10	11	3	3	574	ST-574 complex
21132	OXC6958	24	2	2	2	10	3	3	5136	ST-464 complex
21133	OXC6959	2	1	12	462	2	1	5	5727	ST-21 complex
21134	OXC6960	8	2	2	53	11	3	1	4056	ST-607 complex
21135	OXC6961	2	1	1	3	2	1	5	21	ST-21 complex
21137	OXC6963	316	17	2	15	23	3	12	5794	ST-443 complex
21138	OXC6964	2	1	12	3	2	1	5	50	ST-21 complex
21139	OXC6965	7	28	4	28	17	34	12	573	ST-573 complex
21140	OXC6966	1	3	6	4	3	3	3	22	ST-22 complex
21141	OXC6967	9	2	4	62	4	5	6	257	ST-257 complex
21142	OXC6968	7	2	5	2	10	3	6	5	ST-353 complex
21143	OXC6969	24	2	2	2	10	3	3	5136	ST-464 complex
21144	OXC6970	4	7	10	4	42	51	1	583	ST-45 complex
21146	OXC6973	2	4	1	2	7	1	5	48	ST-48 complex
21147	OXC6974	9	2	4	62	4	5	6	257	ST-257 complex
21149	OXC6976	7	53	2	10	11	3	3	574	ST-574 complex
21150	OXC6977	7	2	5	2	10	3	6	5	ST-353 complex
21151	OXC6978	1	4	2	2	6	3	17	61	ST-61 complex
21152	OXC6979	2	1	1	3	2	1	5	21	ST-21 complex
21153	OXC6980	24	2	2	2	10	3	3	5136	ST-464 complex
21154	OXC6981	8	1	6	3	2	1	1	44	ST-21 complex
21155	OXC6982	9	2	4	62	4	5	6	257	ST-257 complex
21156	OXC6983	2	4	1	2	7	1	5	48	ST-48 complex
21158	OXC6985	2	17	12	462	2	1	5	6135	ST-21 complex
21161	OXC6988	2	1	5	462	2	1	5	5726	ST-21 complex
21162	OXC6989	9	2	4	62	4	5	12	2030	ST-257 complex
21163	OXC6991	8	10	5	2	11	12	6	1038	ST-354 complex
21164	OXC6992	2	4	1	2	7	1	5	48	ST-48 complex
21165	OXC6994	2	1	12	3	2	1	5	50	ST-21 complex
21168	OXC6997	9	17	5	465	350	3	3	6136
21169	OXC6998	2	1	1	3	2	1	5	21	ST-21 complex
21170	OXC6999	9	2	4	62	4	5	6	257	ST-257 complex
21171	OXC7000	2	1	1	3	2	1	5	21	ST-21 complex
21172	OXC7001	7	17	2	15	23	3	12	51	ST-443 complex
21183	OXC7101	14	17	5	2	11	3	6	356	ST-353 complex
21184	OXC7102	4	7	10	1	1	7	1	25	ST-45 complex
21185	OXC7103	4	7	10	4	1	7	1	45	ST-45 complex
21186	OXC7104	2	1	5	10	2	1	6	6137	ST-21 complex
21187	OXC7105	2	1	5	10	2	1	6	6137	ST-21 complex
21188	OXC7106	9	2	4	62	4	5	6	257	ST-257 complex
21189	OXC7107	1	2	3	4	5	9	3	42	ST-42 complex
21190	OXC7108	62	4	5	2	2	1	5	572	ST-206 complex
21191	OXC7109	62	4	5	2	2	1	5	572	ST-206 complex
21193	OXC7111	2	4	1	2	7	1	5	48	ST-48 complex
21194	OXC7112	2	4	1	2	7	1	5	48	ST-48 complex
21195	OXC7113	4	7	10	4	42	25	1	538	ST-45 complex
21196	OXC7114	2	4	1	2	7	1	5	48	ST-48 complex
21197	OXC7115	2	4	1	2	7	1	5	48	ST-48 complex
21198	OXC7116	24	2	2	2	10	3	3	5136	ST-464 complex
21199	OXC7117	2	4	5	2	2	1	5	227	ST-206 complex
21201	OXC7119	2	4	1	2	7	1	5	48	ST-48 complex
21202	OXC7120	9	2	4	62	4	5	6	257	ST-257 complex
21203	OXC7121	24	2	2	2	10	3	3	5136	ST-464 complex
21204	OXC7122	2	4	1	2	7	1	5	48	ST-48 complex
21205	OXC7123	7	28	4	28	17	34	12	573	ST-573 complex
21207	OXC7125	55	21	2	71	11	37	3	2133
21208	OXC7127	24	2	2	2	10	3	3	5136	ST-464 complex
21209	OXC7128	7	53	2	10	11	3	3	574	ST-574 complex
21210	OXC7129	4	7	10	4	1	7	1	45	ST-45 complex
21213	OXC7132	2	1	12	3	2	1	5	50	ST-21 complex
21214	OXC7133	1	2	3	4	5	9	3	42	ST-42 complex
21215	OXC7134	2	1	1	3	2	1	5	21	ST-21 complex
21216	OXC7135	24	2	2	2	10	3	3	5136	ST-464 complex
21217	OXC7136	2	1	1	3	2	1	5	21	ST-21 complex
21219	OXC7138	9	2	4	62	4	5	6	257	ST-257 complex
21220	OXC7139	2	4	1	2	7	1	5	48	ST-48 complex
21221	OXC7140	2	1	1	3	2	1	5	21	ST-21 complex
21222	OXC7141	8	1	6	3	2	1	1	44	ST-21 complex
21223	OXC7142	2	1	1	3	2	1	5	21	ST-21 complex
21224	OXC7143	2	4	1	2	7	1	5	48	ST-48 complex
21225	OXC7144	4	7	40	4	42	51	1	267	ST-283 complex
21226	OXC7145	55	21	42	71	11	37	3	6138
21227	OXC7146	9	2	4	62	4	5	6	257	ST-257 complex
21228	OXC7147	2	1	1	3	2	1	5	21	ST-21 complex
21229	OXC7148	2	1	79	3	2	1	5	822	ST-21 complex
21230	OXC7149	7	112	42	62	11	67	6	877
21231	OXC7150	8	1	6	3	2	1	1	44	ST-21 complex
21232	OXC7151	2	4	1	2	7	1	5	48	ST-48 complex
21234	OXC7153	2	1	1	3	2	1	5	21	ST-21 complex
21236	OXC7155	4	7	40	4	42	51	1	267	ST-283 complex
21237	OXC7156	1	2	3	4	5	9	3	42	ST-42 complex
21238	OXC7157	7	17	2	15	23	3	12	51	ST-443 complex
21239	OXC7158	1	3	6	4	3	3	3	22	ST-22 complex
21240	OXC7159	6	4	5	2	2	1	5	122	ST-206 complex
21241	OXC7160	2	1	5	3	2	1	5	19	ST-21 complex
21242	OXC7161	62	4	5	2	2	1	5	572	ST-206 complex
21243	OXC7162	37	52	4	26	129	29	23	4776	ST-692 complex
21244	OXC7163	2	1	5	3	2	1	5	19	ST-21 complex
21246	OXC7165	2	4	1	2	7	1	5	48	ST-48 complex
21247	OXC7166	24	2	2	2	10	3	3	5136	ST-464 complex
21248	OXC7167	4	7	10	4	1	532	1	6886	ST-45 complex
21249	OXC7168	2	1	5	3	2	1	5	19	ST-21 complex
21250	OXC7169	4	7	10	4	1	7	1	45	ST-45 complex
21507	OXC6593	22	15	4	64	74	25	23	1709	ST-1034 complex
21554	OXC6835	2	10	2	4	19	3	6	1044	ST-658 complex
21555	OXC6836	2	1	12	3	2	1	5	50	ST-21 complex
21556	OXC6837	2	4	1	2	7	1	5	48	ST-48 complex
21557	OXC6838	7	53	2	10	11	3	3	574	ST-574 complex
21558	OXC6839	24	2	2	2	10	3	1	464	ST-464 complex
21559	OXC6840	6	4	5	2	2	1	5	122	ST-206 complex
21560	OXC6841	24	2	2	2	10	3	3	5136	ST-464 complex
21561	OXC6842	9	17	5	10	350	3	3	2274
21562	OXC6843	47	55	5	10	11	68	8	446	ST-446 complex
21563	OXC6844	9	216	5	10	10	3	1	2118
21564	OXC6845	2	1	1	3	2	1	5	21	ST-21 complex
21565	OXC6846	8	10	2	10	11	12	6	969	ST-354 complex
21567	OXC6848	24	2	2	2	10	3	3	5136	ST-464 complex
21568	OXC6849	24	2	2	2	10	3	1	464	ST-464 complex
21569	OXC6850	2	1	1	3	2	1	5	21	ST-21 complex
21570	OXC6851	7	17	5	2	10	3	6	353	ST-353 complex
21571	OXC6852	2	1	1	3	2	1	3	262	ST-21 complex
21572	OXC6853	24	2	2	2	10	3	3	5136	ST-464 complex
21573	OXC6854	2	1	21	3	2	1	5	53	ST-21 complex
21574	OXC6855	7	2	5	2	10	3	6	5	ST-353 complex
21575	OXC6856	2	1	21	3	2	1	5	53	ST-21 complex
21576	OXC6857	2	1	12	88	2	1	5	520	ST-21 complex
21577	OXC6858	2	21	5	37	60	1	5	273	ST-206 complex
21578	OXC6859	8	10	2	2	11	12	6	354	ST-354 complex
21579	OXC6860	2	1	12	3	2	1	5	50	ST-21 complex
21580	OXC6861	2	1	12	3	2	1	5	50	ST-21 complex
21581	OXC6862	2	1	21	3	2	1	5	53	ST-21 complex
21582	OXC6863	9	2	4	62	4	5	6	257	ST-257 complex
21584	OXC6865	2	1	12	3	2	1	5	50	ST-21 complex
21585	OXC6866	1	3	6	4	3	3	3	22	ST-22 complex
21586	OXC6867	2	1	1	3	2	1	5	21	ST-21 complex
21587	OXC6868	2	1	12	3	2	1	5	50	ST-21 complex
21588	OXC6869	10	27	16	19	10	5	130	5246	ST-403 complex
21589	OXC6870	2	4	1	2	7	1	5	48	ST-48 complex
21590	OXC6871	188	313	5	2	89	5	6	5326
21591	OXC6872	2	1	1	3	2	1	5	21	ST-21 complex
21593	OXC6874	47	55	5	10	11	68	8	446	ST-446 complex
21594	OXC6875	47	55	5	10	11	68	8	446	ST-446 complex
21595	OXC6876	2	1	21	3	2	1	5	53	ST-21 complex
21596	OXC6877	8	10	2	2	11	12	6	354	ST-354 complex
21597	OXC6878	7	28	4	28	17	34	12	573	ST-573 complex
21598	OXC6879	2	1	1	3	2	1	5	21	ST-21 complex
21599	OXC6880	9	2	4	62	4	5	6	257	ST-257 complex
21600	OXC6881	2	4	1	2	7	1	5	48	ST-48 complex
22078	OXC6882	1	4	2	2	6	3	17	61	ST-61 complex
22079	OXC6883	10	27	89	19	10	132	7	985	ST-403 complex
22080	OXC6884	4	7	40	4	42	51	1	267	ST-283 complex
22081	OXC6885	8	10	2	2	11	12	6	354	ST-354 complex
22082	OXC6886	2	1	1	3	2	1	5	21	ST-21 complex
22083	OXC6887	1	3	6	4	3	3	3	22	ST-22 complex
22084	OXC6888	1	3	6	4	3	3	3	22	ST-22 complex
22085	OXC6890	7	53	2	10	11	3	3	574	ST-574 complex
22086	OXC6891	62	4	5	2	2	1	5	572	ST-206 complex
22087	OXC6892	2	1	1	3	2	1	5	21	ST-21 complex
22088	OXC6893	9	2	4	62	4	5	6	257	ST-257 complex
22089	OXC6894	4	7	10	4	1	7	1	45	ST-45 complex
22092	OXC6897	9	17	5	10	350	3	3	2274
22093	OXC6898	7	53	2	10	11	3	3	574	ST-574 complex
22094	OXC6899	1	3	6	4	3	3	3	22	ST-22 complex
22095	OXC6900	2	1	12	3	2	1	5	50	ST-21 complex
22097	OXC6902	1	3	6	4	3	3	3	22	ST-22 complex
22098	OXC6903	2	1	1	2	7	1	5	492	ST-48 complex
22099	OXC6904	2	4	1	2	7	1	5	48	ST-48 complex
22100	OXC6905	2	4	1	2	7	1	5	48	ST-48 complex
22101	OXC6906	7	17	2	2	23	3	12	4243	ST-443 complex
22103	OXC6908	9	25	2	10	22	3	6	52	ST-52 complex
22104	OXC6909	2	1	1	3	2	1	5	21	ST-21 complex
22105	OXC6910	7	17	2	15	23	3	12	51	ST-443 complex
22107	OXC6912	55	172	21	49	125	83	51	1962
22108	OXC6913	7	2	5	2	10	3	6	5	ST-353 complex
22109	OXC6914	24	2	2	2	10	3	3	5136	ST-464 complex
22110	OXC6915	8	10	2	2	11	12	6	354	ST-354 complex
22111	OXC6916	4	7	10	4	1	7	1	45	ST-45 complex
22112	OXC6917	2	4	1	2	7	1	5	48	ST-48 complex
22113	OXC6918	2	4	1	2	7	1	5	48	ST-48 complex
22114	OXC6919	7	17	2	15	23	3	12	51	ST-443 complex
22116	OXC6921	2	75	4	48	141	34	1	814	ST-661 complex
22117	OXC6922	2	1	12	3	2	1	5	50	ST-21 complex
22118	OXC6923	24	2	2	2	10	3	3	5136	ST-464 complex
22119	OXC6924	2	17	2	3	2	1	5	883	ST-21 complex
22120	OXC6925	2	4	1	2	7	1	5	48	ST-48 complex
22121	OXC6926	24	2	2	2	10	3	3	5136	ST-464 complex
22122	OXC6927	2	1	21	3	2	1	5	53	ST-21 complex
22123	OXC6928	7	2	5	2	10	3	6	5	ST-353 complex
22124	OXC6929	1	3	6	4	3	3	3	22	ST-22 complex
22125	OXC6930	8	2	2	53	11	3	1	4056	ST-607 complex
22188	OXC6993	24	2	2	2	10	3	3	5136	ST-464 complex
22189	OXC7002	2	1	1	3	2	1	5	21	ST-21 complex
22190	OXC7003	7	17	2	15	23	3	12	51	ST-443 complex
22191	OXC7004	7	17	2	15	23	3	12	51	ST-443 complex
22192	OXC7005	2	4	1	2	7	1	5	48	ST-48 complex
22193	OXC7006	2	21	5	37	2	1	5	206	ST-206 complex
22194	OXC7007	2	75	4	48	141	34	1	814	ST-661 complex
22195	OXC7008	24	21	2	2	89	59	6	606	ST-460 complex
22196	OXC7009	6	4	5	2	2	1	5	122	ST-206 complex
22197	OXC7010	14	45	2	4	19	3	6	312	ST-658 complex
22198	OXC7011	24	2	2	2	10	3	3	5136	ST-464 complex
22199	OXC7012	2	4	1	2	7	1	5	48	ST-48 complex
22200	OXC7013	7	21	5	62	4	61	44	436
22201	OXC7014	4	7	10	4	1	7	1	45	ST-45 complex
22202	OXC7015	2	1	12	3	2	1	5	50	ST-21 complex
22203	OXC7016	2	4	1	2	7	1	5	48	ST-48 complex
22204	OXC7017	1	3	6	4	3	3	3	22	ST-22 complex
22205	OXC7018	4	7	10	4	1	7	1	45	ST-45 complex
22206	OXC7019	1	4	2	2	6	3	17	61	ST-61 complex
22207	OXC7020	2	1	12	3	2	1	5	50	ST-21 complex
22209	OXC7022	2	4	1	2	7	1	5	48	ST-48 complex
22211	OXC7024	7	2	5	2	10	3	6	5	ST-353 complex
22212	OXC7025	4	7	10	4	1	7	1	45	ST-45 complex
22213	OXC7026	10	7	10	4	1	7	1	2219	ST-45 complex
22215	OXC7029	2	1	12	3	2	1	5	50	ST-21 complex
22216	OXC7030	4	7	40	4	42	51	1	267	ST-283 complex
22217	OXC7031	2	17	2	3	2	1	5	883	ST-21 complex
22218	OXC7032	4	7	10	4	42	51	1	583	ST-45 complex
22219	OXC7033	14	17	5	2	11	3	6	356	ST-353 complex
22220	OXC7034	9	2	4	62	4	5	6	257	ST-257 complex
22221	OXC7035	2	17	2	3	2	1	5	883	ST-21 complex
22222	OXC7036	6	4	5	2	2	1	5	122	ST-206 complex
22223	OXC7037	2	1	1	3	2	1	5	21	ST-21 complex
22224	OXC7038	7	17	2	15	23	3	12	51	ST-443 complex
22225	OXC7039	6	4	5	2	2	1	5	122	ST-206 complex
22226	OXC7041	2	1	12	3	2	1	5	50	ST-21 complex
22228	OXC7043	2	4	1	4	19	1	5	918	ST-48 complex
22229	OXC7044	9	25	2	10	22	3	6	52	ST-52 complex
22230	OXC7045	1	4	2	2	6	3	17	61	ST-61 complex
22231	OXC7046	8	1	6	3	2	1	12	2135	ST-21 complex
22232	OXC7047	7	2	5	2	10	3	6	5	ST-353 complex
22233	OXC7048	1	3	6	4	3	3	3	22	ST-22 complex
22234	OXC7049	2	1	5	3	2	54	5	266	ST-21 complex
22235	OXC7050	2	4	1	2	7	1	5	48	ST-48 complex
22237	OXC7052	1	2	3	4	5	9	3	42	ST-42 complex
22238	OXC7053	4	7	40	4	42	51	1	267	ST-283 complex
22241	OXC7056	2	21	5	37	60	1	5	273	ST-206 complex
22242	OXC7057	24	2	2	2	10	3	1	464	ST-464 complex
22243	OXC7058	2	1	1	3	2	1	5	21	ST-21 complex
22244	OXC7060	4	7	40	4	42	51	1	267	ST-283 complex
22245	OXC7061	4	7	10	4	1	7	1	45	ST-45 complex
22246	OXC7062	24	2	2	2	10	3	3	5136	ST-464 complex
22247	OXC7063	2	4	1	2	7	1	5	48	ST-48 complex
22248	OXC7064	2	4	1	2	7	1	5	48	ST-48 complex
22249	OXC7065	2	1	12	3	2	1	5	50	ST-21 complex
22250	OXC7066	2	4	1	2	7	1	5	48	ST-48 complex
22251	OXC7067	4	7	10	4	42	7	1	137	ST-45 complex
22252	OXC7068	2	1	5	3	2	1	5	19	ST-21 complex
22253	OXC7069	7	2	5	2	10	3	6	5	ST-353 complex
22255	OXC7071	2	1	12	3	2	1	5	50	ST-21 complex
22256	OXC7072	24	2	5	53	23	3	1	904	ST-607 complex
22257	OXC7073	2	1	1	3	2	1	5	21	ST-21 complex
22258	OXC7074	4	7	10	4	1	7	1	45	ST-45 complex
22259	OXC7075	7	4	2	2	11	3	5	1076	ST-61 complex
22260	OXC7076	64	22	212	100	134	233	16	2491
22261	OXC7077	64	89	77	100	94	103	16	3453
22262	OXC7078	2	1	5	3	2	25	5	1949	ST-21 complex
22263	OXC7079	7	53	2	10	11	3	3	574	ST-574 complex
22264	OXC7080	2	1	12	3	2	1	5	50	ST-21 complex
22265	OXC7081	2	4	1	2	7	1	5	48	ST-48 complex
22268	OXC7084	2	1	1	3	2	1	5	21	ST-21 complex
22269	OXC7085	1	3	6	4	3	3	3	22	ST-22 complex
22270	OXC7086	4	7	40	4	42	51	1	267	ST-283 complex
22271	OXC7087	7	17	2	15	23	3	12	51	ST-443 complex
22272	OXC7090	4	7	10	4	1	7	1	45	ST-45 complex
22273	OXC7091	2	1	1	3	2	1	3	262	ST-21 complex
22274	OXC7092	1	2	42	4	3	40	3	447	ST-42 complex
22275	OXC7093	48	7	10	4	1	7	1	11	ST-45 complex
22277	OXC7095	10	81	50	99	120	76	52	677	ST-677 complex
22278	OXC7096	9	2	4	62	4	5	6	257	ST-257 complex
22280	OXC7098	7	53	2	10	11	3	3	574	ST-574 complex
22281	OXC7099	4	7	10	4	1	7	1	45	ST-45 complex
22282	OXC7100	2	21	5	37	60	1	5	273	ST-206 complex
22284	OXC7242	2	4	2	4	19	3	6	658	ST-658 complex
22287	OXC7245	9	2	4	62	4	5	12	2030	ST-257 complex
22288	OXC7246	2	1	12	3	2	1	5	50	ST-21 complex
22289	OXC7247	2	1	1	3	2	1	5	21	ST-21 complex
22290	OXC7248	1	2	3	4	5	9	3	42	ST-42 complex
22291	OXC7249	4	7	10	4	42	7	1	137	ST-45 complex
22292	OXC7250	7	17	2	15	23	3	12	51	ST-443 complex
22293	OXC7251	6	4	5	2	2	1	5	122	ST-206 complex
22294	OXC7252	24	2	5	53	23	3	1	904	ST-607 complex
22295	OXC7253	2	1	5	3	2	1	5	19	ST-21 complex
22296	OXC7255	4	326	40	4	42	51	1	6234	ST-283 complex
22297	OXC7256	2	1	5	3	2	1	5	19	ST-21 complex
22298	OXC7257	9	2	4	62	4	5	6	257	ST-257 complex
22299	OXC7258	9	17	5	10	350	3	3	2274
22301	OXC7260	2	1	12	3	2	1	5	50	ST-21 complex
22302	OXC7261	2	4	2	4	19	3	6	658	ST-658 complex
22303	OXC7262	2	4	1	2	7	1	5	48	ST-48 complex
22304	OXC7263	7	2	5	2	10	3	6	5	ST-353 complex
22305	OXC7264	2	1	12	3	2	1	5	50	ST-21 complex
22306	OXC7265	1	2	3	4	5	9	3	42	ST-42 complex
22307	OXC7266	10	27	43	19	6	18	7	270	ST-403 complex
22308	OXC7267	4	7	10	4	1	7	1	45	ST-45 complex
22309	OXC7268	9	2	4	62	4	5	6	257	ST-257 complex
22310	OXC7269	2	4	1	2	7	1	5	48	ST-48 complex
22311	OXC7270	2	1	12	3	2	1	5	50	ST-21 complex
22312	OXC7271	7	17	52	10	11	3	6	2036	ST-353 complex
22314	OXC7273	7	17	2	15	23	3	12	51	ST-443 complex
22315	OXC7274	8	10	2	2	11	12	6	354	ST-354 complex
22316	OXC7275	4	7	10	4	1	7	1	45	ST-45 complex
22317	OXC7276	7	1	2	83	2	3	6	441
22318	OXC7277	2	10	2	4	19	3	6	1044	ST-658 complex
22319	OXC7278	4	7	40	4	42	51	1	267	ST-283 complex
22320	OXC7279	2	4	1	2	7	1	5	48	ST-48 complex
22321	OXC7280	2	4	1	2	7	1	5	48	ST-48 complex
22322	OXC7281	4	7	10	4	42	7	1	137	ST-45 complex
22323	OXC7282	2	4	1	2	7	1	5	48	ST-48 complex
22324	OXC7283	4	7	10	4	42	7	1	137	ST-45 complex
22325	OXC7284	4	7	10	4	1	7	1	45	ST-45 complex
22326	OXC7285	2	1	1	3	2	1	5	21	ST-21 complex
22327	OXC7286	24	2	2	2	10	3	3	5136	ST-464 complex
22328	OXC7287	62	4	5	2	2	1	5	572	ST-206 complex
22329	OXC7288	2	4	1	2	7	1	5	48	ST-48 complex
22330	OXC7289	6	4	5	2	2	1	5	122	ST-206 complex
22331	OXC7290	24	2	2	2	10	3	3	5136	ST-464 complex
22332	OXC7291	9	2	4	62	4	5	6	257	ST-257 complex
22333	OXC7292	6	4	5	2	2	1	5	122	ST-206 complex
22334	OXC7293	2	1	12	3	2	1	5	50	ST-21 complex
22335	OXC7294	1	4	2	2	6	3	17	61	ST-61 complex
22336	OXC7295	2	4	1	2	7	1	5	48	ST-48 complex
22337	OXC7296	9	2	4	62	4	5	6	257	ST-257 complex
22338	OXC7297	24	2	2	2	10	3	3	5136	ST-464 complex
22339	OXC7298	24	2	2	2	10	3	3	5136	ST-464 complex
22340	OXC7299	67	61	4	4	154	25	23	6235	ST-1034 complex
22341	OXC7300	7	2	1	2	10	3	6	595	ST-353 complex
22343	OXC7302	2	1	12	3	2	1	5	50	ST-21 complex
22344	OXC7303	4	7	10	4	1	7	1	45	ST-45 complex
22345	OXC7304	24	2	2	2	10	3	3	5136	ST-464 complex
22346	OXC7305	2	1	12	3	2	1	5	50	ST-21 complex
22347	OXC7306	2	1	1	3	2	1	5	21	ST-21 complex
22348	OXC7307	9	25	2	10	22	3	6	52	ST-52 complex
22349	OXC7308	9	2	4	62	4	5	6	257	ST-257 complex
22350	OXC7309	4	7	10	4	1	7	1	45	ST-45 complex
22351	OXC7310	2	21	5	37	60	1	5	273	ST-206 complex
22352	OXC7311	250	22	395	18	134	531	60	6699
22353	OXC7312	2	1	5	3	2	3	5	190	ST-21 complex
22354	OXC7313	24	2	2	2	10	3	3	5136	ST-464 complex
22355	OXC7314	24	2	2	2	10	3	3	5136	ST-464 complex
22356	OXC7315	4	7	10	4	1	7	1	45	ST-45 complex
22357	OXC7316	2	10	2	4	19	3	6	1044	ST-658 complex
22358	OXC7319	7	53	2	10	11	3	3	574	ST-574 complex
22359	OXC7320	2	1	5	3	2	1	5	19	ST-21 complex
22361	OXC7322	4	7	40	4	42	51	1	267	ST-283 complex
22362	OXC7323	8	2	5	525	11	3	1	6700	ST-607 complex
22363	OXC7324	1	2	3	4	5	9	3	42	ST-42 complex
22364	OXC7325	1	4	2	2	6	3	17	61	ST-61 complex
22365	OXC7326	4	7	10	4	1	7	1	45	ST-45 complex
22366	OXC7328	9	30	2	2	89	59	6	535	ST-460 complex
22367	OXC7329	2	1	5	3	2	1	5	19	ST-21 complex
22368	OXC7330	2	1	1	3	2	1	5	21	ST-21 complex
22369	OXC7331	4	7	10	4	42	7	1	137	ST-45 complex
22370	OXC7332	7	2	5	2	10	3	6	5	ST-353 complex
22371	OXC7333	61	70	22	18	2	74	47	448
22372	OXC7334	6	4	5	2	2	1	5	122	ST-206 complex
22373	OXC7335	2	1	1	3	2	1	5	21	ST-21 complex
22374	OXC7336	2	1	1	3	7	1	5	104	ST-21 complex
22375	OXC7338	9	2	4	62	4	5	6	257	ST-257 complex
22376	OXC7339	24	17	2	15	23	3	12	443	ST-443 complex
22377	OXC7340	4	7	10	4	1	7	1	45	ST-45 complex
22378	OXC7341	2	4	1	2	7	1	5	48	ST-48 complex
22660	OXC7089	2	1	21	3	2	1	5	53	ST-21 complex
22661	OXC7170	4	7	10	4	42	7	1	137	ST-45 complex
22662	OXC7171	24	2	2	2	10	3	3	5136	ST-464 complex
22664	OXC7173	8	1	6	3	2	1	1	44	ST-21 complex
22665	OXC7174	2	4	1	2	7	1	5	48	ST-48 complex
22666	OXC7175	24	2	2	2	10	3	3	5136	ST-464 complex
22667	OXC7176	2	4	1	2	7	1	5	48	ST-48 complex
22669	OXC7178	1	3	6	4	3	3	3	22	ST-22 complex
22670	OXC7179	4	7	10	4	1	7	1	45	ST-45 complex
22671	OXC7180	2	4	2	4	19	3	6	658	ST-658 complex
22672	OXC7181	2	4	1	2	7	1	5	48	ST-48 complex
22673	OXC7182	6	4	5	2	2	1	5	122	ST-206 complex
22674	OXC7183	24	2	2	2	10	3	1	464	ST-464 complex
22675	OXC7184	7	2	5	2	10	3	6	5	ST-353 complex
22676	OXC7185	4	7	10	4	1	7	1	45	ST-45 complex
22677	OXC7186	4	7	10	4	1	7	1	45	ST-45 complex
22678	OXC7187	2	1	1	3	2	1	5	21	ST-21 complex
22679	OXC7188	2	1	12	3	2	1	5	50	ST-21 complex
22680	OXC7189	9	25	2	10	22	3	6	52	ST-52 complex
22681	OXC7190	2	1	1	3	2	1	5	21	ST-21 complex
22682	OXC7191	1	2	3	4	5	9	3	42	ST-42 complex
22683	OXC7192	8	15	4	64	74	25	23	5763	ST-1034 complex
22684	OXC7193	6	4	5	2	2	1	5	122	ST-206 complex
22685	OXC7194	1	2	3	4	5	9	3	42	ST-42 complex
22686	OXC7195	2	1	1	3	2	1	5	21	ST-21 complex
22687	OXC7196	9	2	4	62	4	5	6	257	ST-257 complex
22688	OXC7197	3	1	5	17	11	11	6	49	ST-49 complex
22689	OXC7198	4	7	40	4	42	51	1	267	ST-283 complex
22692	OXC7201	7	53	2	15	23	3	12	1703	ST-443 complex
22693	OXC7202	24	2	2	2	10	3	3	5136	ST-464 complex
22694	OXC7203	2	21	5	3	2	1	5	46	ST-206 complex
22695	OXC7204	8	10	2	2	11	12	6	354	ST-354 complex
22696	OXC7205	7	4	1	68	86	58	6	5686
22697	OXC7206	2	4	1	2	7	1	5	48	ST-48 complex
22698	OXC7207	1	2	3	4	5	9	3	42	ST-42 complex
22699	OXC7208	2	4	1	2	7	1	5	48	ST-48 complex
22700	OXC7209	7	2	5	2	10	3	6	5	ST-353 complex
22701	OXC7210	8	17	5	53	11	3	1	2103	ST-607 complex
22702	OXC7211	2	1	5	3	2	1	5	19	ST-21 complex
22703	OXC7212	2	1	1	3	2	1	5	21	ST-21 complex
22705	OXC7214	2	1	12	3	2	1	5	50	ST-21 complex
22706	OXC7215	1	2	3	4	5	9	3	42	ST-42 complex
22707	OXC7216	4	7	10	4	1	7	1	45	ST-45 complex
22708	OXC7217	8	2	5	53	11	3	1	607	ST-607 complex
22710	OXC7219	22	15	4	64	74	25	23	1709	ST-1034 complex
22711	OXC7220	2	1	12	3	2	1	5	50	ST-21 complex
22712	OXC7221	24	2	2	2	10	3	3	5136	ST-464 complex
22713	OXC7222	7	2	5	2	10	3	6	5	ST-353 complex
22714	OXC7223	2	1	1	3	2	1	5	21	ST-21 complex
22715	OXC7224	24	2	2	2	10	3	3	5136	ST-464 complex
22716	OXC7225	4	7	10	4	1	7	1	45	ST-45 complex
22717	OXC7226	8	17	5	2	10	59	6	400	ST-353 complex
22718	OXC7227	2	1	5	2	7	1	5	5173	ST-48 complex
22720	OXC7230	2	1	21	3	2	1	5	53	ST-21 complex
22721	OXC7231	8	17	5	2	10	59	6	400	ST-353 complex
22722	OXC7232	10	2	107	137	120	76	1	1080
22723	OXC7233	4	7	10	4	1	7	1	45	ST-45 complex
22724	OXC7234	4	7	40	4	42	51	1	267	ST-283 complex
22725	OXC7235	4	7	10	4	1	7	1	45	ST-45 complex
22726	OXC7236	2	1	21	3	2	1	5	53	ST-21 complex
22727	OXC7237	24	2	2	2	10	3	3	5136	ST-464 complex
22729	OXC7239	4	7	10	4	1	7	1	45	ST-45 complex
22905	OXC6605	2	1	1	3	2	1	5	21	ST-21 complex
23883	OXC7342	4	7	10	4	1	7	1	45	ST-45 complex
23884	OXC7344	4	7	40	4	42	7	1	334	ST-45 complex
23885	OXC7345	10	81	50	99	120	76	52	677	ST-677 complex
23886	OXC7346	4	7	40	4	42	7	1	334	ST-45 complex
23888	OXC7348	2	1	5	3	2	1	5	19	ST-21 complex
23889	OXC7349	2	1	12	3	2	1	5	50	ST-21 complex
23890	OXC7350	6	4	5	2	2	1	5	122	ST-206 complex
23891	OXC7351	2	1	1	3	2	1	5	21	ST-21 complex
23892	OXC7353	2	4	2	4	19	3	6	658	ST-658 complex
23893	OXC7354	9	2	4	62	4	5	6	257	ST-257 complex
23894	OXC7355	6	4	5	2	2	1	5	122	ST-206 complex
23895	OXC7356	2	17	2	3	2	1	5	883	ST-21 complex
23896	OXC7357	9	2	4	62	4	5	6	257	ST-257 complex
23897	OXC7358	10	81	50	99	120	76	52	677	ST-677 complex
23898	OXC7359	7	2	5	2	10	3	6	5	ST-353 complex
23899	OXC7360	7	2	5	2	10	3	6	5	ST-353 complex
23900	OXC7361	1	4	2	2	6	3	17	61	ST-61 complex
23901	OXC7362	2	1	12	3	2	1	5	50	ST-21 complex
23903	OXC7364	1	3	6	4	3	3	3	22	ST-22 complex
23904	OXC7365	2	1	1	3	2	1	3	262	ST-21 complex
23905	OXC7366	2	1	1	3	2	1	5	21	ST-21 complex
23906	OXC7367	1	3	6	4	3	3	3	22	ST-22 complex
23907	OXC7369	4	7	10	4	1	7	1	45	ST-45 complex
23908	OXC7370	2	1	21	3	2	1	5	53	ST-21 complex
23909	OXC7371	4	7	10	4	10	7	1	2109	ST-45 complex
23910	OXC7372	2	1	1	3	2	1	5	21	ST-21 complex
23911	OXC7373	2	1	1	3	2	1	5	21	ST-21 complex
23912	OXC7374	2	4	1	2	681	1	5	6754	ST-48 complex
23913	OXC7375	1	3	6	4	3	3	3	22	ST-22 complex
23914	OXC7376	4	7	10	4	10	7	1	2109	ST-45 complex
23915	OXC7377	4	7	10	4	10	7	1	2109	ST-45 complex
23916	OXC7378	7	17	2	15	23	3	12	51	ST-443 complex
23917	OXC7379	24	2	2	2	10	3	3	5136	ST-464 complex
23918	OXC7380	8	17	5	2	10	59	6	400	ST-353 complex
23919	OXC7381	24	2	2	2	10	3	1	464	ST-464 complex
23921	OXC7383	2	4	1	2	7	1	5	48	ST-48 complex
23922	OXC7384	2	1	1	3	7	1	5	104	ST-21 complex
23923	OXC7385	9	17	5	10	10	3	3	6701	ST-353 complex
23924	OXC7386	7	71	5	62	11	67	6	449
23925	OXC7387	2	1	1	3	2	1	5	21	ST-21 complex
23926	OXC7388	2	4	1	2	7	1	5	48	ST-48 complex
23927	OXC7389	7	53	2	10	11	3	3	574	ST-574 complex
23928	OXC7390	9	2	4	62	4	5	12	2030	ST-257 complex
23929	OXC7391	4	7	40	4	42	51	1	267	ST-283 complex
23930	OXC7392	4	7	40	4	42	51	1	267	ST-283 complex
23933	OXC7395	9	53	2	10	11	3	3	305	ST-574 complex
23934	OXC7397	2	1	1	3	2	1	5	21	ST-21 complex
23935	OXC7398	2	1	21	3	2	1	5	53	ST-21 complex
23936	OXC7400	1	2	3	4	5	9	3	42	ST-42 complex
23937	OXC7401	4	7	10	4	1	7	1	45	ST-45 complex
23940	OXC7404	2	4	1	4	19	1	5	918	ST-48 complex
23941	OXC7405	2	1	1	3	2	1	5	21	ST-21 complex
23942	OXC7407	8	10	2	2	11	12	6	354	ST-354 complex
23943	OXC7408	8	10	2	2	11	12	6	354	ST-354 complex
23944	OXC7409	8	10	2	2	11	12	6	354	ST-354 complex
23945	OXC7410	9	2	4	62	4	5	6	257	ST-257 complex
23947	OXC7412	2	1	1	3	2	1	5	21	ST-21 complex
23948	OXC7414	8	10	2	2	11	12	6	354	ST-354 complex
23949	OXC7415	2	1	1	3	2	1	5	21	ST-21 complex
23950	OXC7416	1	2	3	4	5	9	3	42	ST-42 complex
23951	OXC7417	2	1	12	3	2	1	5	50	ST-21 complex
23952	OXC7418	8	17	2	2	86	3	1	6702	ST-464 complex
23953	OXC7419	2	1	1	3	2	1	5	21	ST-21 complex
23954	OXC7420	2	1	5	3	2	1	5	19	ST-21 complex
23955	OXC7421	24	2	2	2	10	3	3	5136	ST-464 complex
23956	OXC7422	1	6	22	24	12	28	1	132	ST-508 complex
23957	OXC7423	2	1	1	3	2	1	5	21	ST-21 complex
23958	OXC7424	9	2	4	62	4	5	6	257	ST-257 complex
23959	OXC7425	4	7	10	4	42	7	1	137	ST-45 complex
23961	OXC7428	2	1	12	3	2	1	5	50	ST-21 complex
23963	OXC7430	2	1	5	2	7	1	5	5173	ST-48 complex
23964	OXC7431	2	84	12	3	11	1	5	3102	ST-21 complex
23965	OXC7432	4	7	40	4	42	51	1	267	ST-283 complex
23966	OXC7433	1	4	2	2	6	3	17	61	ST-61 complex
23968	OXC7437	7	17	2	15	23	3	12	51	ST-443 complex
23969	OXC7438	24	2	2	2	10	3	3	5136	ST-464 complex
23970	OXC7439	8	10	2	2	11	12	6	354	ST-354 complex
23971	OXC7440	2	1	1	3	2	1	5	21	ST-21 complex
23972	OXC7441	2	4	5	2	2	1	5	227	ST-206 complex
23973	OXC7442	9	2	4	62	4	133	6	990	ST-257 complex
23974	OXC7443	8	17	5	53	11	3	1	2103	ST-607 complex
23976	OXC7446	24	2	2	2	10	3	1	464	ST-464 complex
23978	OXC7448	7	2	5	2	10	3	6	5	ST-353 complex
23979	OXC7449	24	30	2	2	11	3	6	113	ST-460 complex
23980	OXC7450	7	254	2	15	23	3	12	2361	ST-443 complex
23981	OXC7451	9	2	4	62	4	133	6	990	ST-257 complex
23982	OXC7452	1	4	2	2	6	3	17	61	ST-61 complex
24127	OXC7229	4	7	10	4	1	7	1	45	ST-45 complex
25449	OXC7343	1	4	2	2	6	3	17	61	ST-61 complex
25450	OXC7399	7	21	5	62	4	61	44	436
25552	OXC7318	24	2	2	2	10	3	3	5136	ST-464 complex
25620	OXC7426	1	4	2	2	6	3	17	61	ST-61 complex
25621	OXC7434	2	1	1	3	2	1	5	21	ST-21 complex
25622	OXC7435	2	4	1	2	7	1	5	48	ST-48 complex

## Sheet: Human_Year10
id	isolate	aspA	glnA	gltA	glyA	pgm	tkt	uncA	ST (MLST)	clonal_complex (MLST)
23984	OXC7454	8	1	6	3	11	1	1	879
23985	OXC7455	7	17	5	2	10	3	6	353	ST-353 complex
23986	OXC7456	2	115	57	26	127	29	35	1301	ST-692 complex
23988	OXC7458	2	61	120	38	40	34	35	3923
23989	OXC7459	2	10	2	4	19	3	6	1044	ST-658 complex
23990	OXC7461	2	4	1	2	7	1	5	48	ST-48 complex
23991	OXC7462	2	10	2	4	19	3	6	1044	ST-658 complex
23992	OXC7463	1	3	6	4	3	3	3	22	ST-22 complex
23993	OXC7464	2	1	1	3	2	1	5	21	ST-21 complex
23994	OXC7465	2	4	1	2	7	1	5	48	ST-48 complex
23995	OXC7466	2	10	2	4	19	3	6	1044	ST-658 complex
23996	OXC7467	24	2	2	2	10	3	3	5136	ST-464 complex
23997	OXC7468	2	1	21	3	2	1	5	53	ST-21 complex
23998	OXC7469	3	1	5	17	11	11	6	49	ST-49 complex
23999	OXC7470	2	1	21	3	2	1	5	53	ST-21 complex
24000	OXC7471	8	10	2	2	11	12	6	354	ST-354 complex
24001	OXC7472	1	4	2	2	6	3	17	61	ST-61 complex
24002	OXC7473	1	6	60	24	12	28	1	508	ST-508 complex
24004	OXC7475	2	4	5	25	11	3	5	2304
24006	OXC7477	2	1	12	3	2	1	5	50	ST-21 complex
24007	OXC7478	1	1	42	4	3	58	351	5707
24008	OXC7479	2	1	1	3	2	1	5	21	ST-21 complex
24009	OXC7480	7	17	2	15	23	3	12	51	ST-443 complex
24010	OXC7481	2	1	12	3	2	1	5	50	ST-21 complex
24011	OXC7482	1	4	2	2	6	3	17	61	ST-61 complex
24012	OXC7484	4	7	10	4	1	7	1	45	ST-45 complex
24013	OXC7485	7	2	5	2	10	3	6	5	ST-353 complex
24014	OXC7486	2	4	1	2	7	1	5	48	ST-48 complex
24015	OXC7487	7	17	2	15	23	3	12	51	ST-443 complex
24016	OXC7488	2	1	12	3	2	1	5	50	ST-21 complex
24017	OXC7489	2	1	1	3	2	1	5	21	ST-21 complex
24018	OXC7490	1	3	6	4	3	3	3	22	ST-22 complex
24019	OXC7491	9	2	2	2	11	5	6	824	ST-257 complex
24021	OXC7493	7	17	2	15	23	3	12	51	ST-443 complex
24022	OXC7494	37	476	292	28	682	25	147	6756
24024	OXC7496	4	7	10	4	1	7	1	45	ST-45 complex
24025	OXC7498	7	4	2	2	11	3	5	1076	ST-61 complex
24026	OXC7499	2	1	12	3	2	1	5	50	ST-21 complex
24027	OXC7500	24	2	2	2	10	3	3	5136	ST-464 complex
24028	OXC7502	24	2	2	2	10	3	3	5136	ST-464 complex
24029	OXC7503	1	6	22	24	12	28	1	132	ST-508 complex
24030	OXC7504	2	1	2	3	2	1	5	982	ST-21 complex
24031	OXC7505	7	53	2	10	11	3	3	574	ST-574 complex
24033	OXC7507	9	2	4	62	4	5	6	257	ST-257 complex
24034	OXC7508	2	1	1	3	2	1	5	21	ST-21 complex
24035	OXC7509	6	4	5	2	2	1	5	122	ST-206 complex
24036	OXC7511	24	2	5	53	23	3	1	904	ST-607 complex
24037	OXC7512	2	1	12	3	2	1	5	50	ST-21 complex
24038	OXC7513	2	4	2	4	19	3	6	658	ST-658 complex
24119	OXC7514	2	1	12	3	2	1	5	50	ST-21 complex
24120	OXC7515	9	17	5	10	350	3	3	2274
24121	OXC7516	8	17	5	2	10	59	6	400	ST-353 complex
24122	OXC7517	2	84	2	68	2	68	5	2258
24123	OXC7518	7	17	2	15	23	3	12	51	ST-443 complex
24124	OXC7520	7	17	5	2	10	3	6	353	ST-353 complex
24125	OXC7521	24	2	2	2	10	3	3	5136	ST-464 complex
24128	OXC7524	2	4	1	2	7	1	5	48	ST-48 complex
24129	OXC7525	2	4	1	2	681	1	5	6754	ST-48 complex
24130	OXC7526	2	1	21	3	2	1	5	53	ST-21 complex
24131	OXC7527	1	6	60	24	12	28	1	508	ST-508 complex
24132	OXC7528	9	25	2	10	22	3	6	52	ST-52 complex
24133	OXC7529	2	1	12	3	2	1	5	50	ST-21 complex
24134	OXC7530	2	1	1	3	2	1	5	21	ST-21 complex
24474	OXC7531	1	6	60	24	12	28	1	508	ST-508 complex
24475	OXC7532	6	4	5	2	2	1	5	122	ST-206 complex
24476	OXC7533	9	2	2	2	11	5	6	824	ST-257 complex
24477	OXC7534	24	2	2	2	10	3	3	5136	ST-464 complex
24479	OXC7536	1	6	60	24	12	28	1	508	ST-508 complex
24480	OXC7537	7	17	2	15	23	3	12	51	ST-443 complex
24481	OXC7538	2	1	1	3	492	1	5	5018	ST-21 complex
24482	OXC7541	24	2	2	2	10	3	3	5136	ST-464 complex
24484	OXC7543	2	1	5	3	2	1	5	19	ST-21 complex
24485	OXC7544	24	2	2	2	10	3	3	5136	ST-464 complex
24486	OXC7547	2	1	12	3	2	1	23	3574	ST-21 complex
24487	OXC7548	10	27	16	19	10	5	7	403	ST-403 complex
24488	OXC7549	24	2	2	2	10	3	3	5136	ST-464 complex
24489	OXC7551	4	7	40	4	42	51	1	267	ST-283 complex
24490	OXC7552	24	2	5	53	23	3	1	904	ST-607 complex
24492	OXC7554	22	478	4	538	74	3	403	6758
24493	OXC7556	7	2	5	2	10	3	6	5	ST-353 complex
24494	OXC7557	24	2	2	2	10	3	3	5136	ST-464 complex
24495	OXC7558	2	1	1	3	2	1	5	21	ST-21 complex
24496	OXC7559	3	1	5	17	11	11	6	49	ST-49 complex
24497	OXC7560	2	21	5	37	2	1	5	206	ST-206 complex
24498	OXC7561	2	1	21	334	2	1	5	3853	ST-21 complex
24499	OXC7562	37	52	57	26	127	29	23	692	ST-692 complex
24501	OXC7564	24	2	2	2	10	3	3	5136	ST-464 complex
24502	OXC7565	24	17	2	2	2	3	1	6704	ST-464 complex
24503	OXC7566	9	2	4	62	4	5	12	2030	ST-257 complex
24504	OXC7567	9	25	2	10	23	3	6	775	ST-52 complex
24505	OXC7568	24	2	2	2	10	3	3	5136	ST-464 complex
24506	OXC7569	7	2	5	2	10	3	404	6759	ST-353 complex
24507	OXC7570	24	2	2	2	10	3	3	5136	ST-464 complex
24508	OXC7571	2	4	1	2	7	1	5	48	ST-48 complex
24510	OXC7573	2	1	21	3	2	1	5	53	ST-21 complex
24513	OXC7576	62	4	5	2	2	1	5	572	ST-206 complex
24515	OXC7578	62	4	5	2	2	1	5	572	ST-206 complex
24517	OXC7583	8	10	2	2	11	12	6	354	ST-354 complex
24518	OXC7584	4	7	10	4	42	51	1	583	ST-45 complex
24519	OXC7585	9	2	4	62	4	5	12	2030	ST-257 complex
24520	OXC7586	7	2	5	2	10	3	6	5	ST-353 complex
24521	OXC7587	4	7	10	4	42	51	1	583	ST-45 complex
24522	OXC7588	2	21	5	37	60	1	5	273	ST-206 complex
24523	OXC7589	24	2	2	2	10	3	3	5136	ST-464 complex
24524	OXC7592	9	17	5	10	350	3	3	2274
24526	OXC7594	8	10	2	2	11	12	6	354	ST-354 complex
24527	OXC7595	2	1	1	3	7	1	5	104	ST-21 complex
24528	OXC7596	2	1	5	3	2	1	5	19	ST-21 complex
24529	OXC7597	7	15	5	62	67	3	6	581	ST-353 complex
24531	OXC7599	6	4	5	2	2	1	5	122	ST-206 complex
24532	OXC7600	24	2	2	2	10	3	3	5136	ST-464 complex
24533	OXC7601	9	2	4	62	4	5	6	257	ST-257 complex
24534	OXC7603	2	1	21	3	2	1	5	53	ST-21 complex
24535	OXC7604	9	2	4	62	4	5	12	2030	ST-257 complex
24536	OXC7606	2	1	12	3	2	1	5	50	ST-21 complex
24537	OXC7607	9	2	2	2	11	5	6	824	ST-257 complex
24538	OXC7608	2	1	1	3	2	1	5	21	ST-21 complex
24540	OXC7611	1	4	2	2	6	3	17	61	ST-61 complex
24542	OXC7613	2	1	12	3	2	1	5	50	ST-21 complex
24543	OXC7614	2	1	12	3	2	1	5	50	ST-21 complex
24545	OXC7616	1	2	3	4	5	9	3	42	ST-42 complex
24546	OXC7617	24	2	2	2	10	3	3	5136	ST-464 complex
24548	OXC7619	7	2	5	2	10	3	6	5	ST-353 complex
24549	OXC7620	2	4	5	2	2	1	5	227	ST-206 complex
24550	OXC7621	6	4	5	2	2	1	5	122	ST-206 complex
24553	OXC7624	2	1	1	3	2	1	5	21	ST-21 complex
24554	OXC7625	9	2	4	62	4	5	6	257	ST-257 complex
24555	OXC7626	1	3	6	4	3	3	3	22	ST-22 complex
24556	OXC7627	2	1	12	3	2	1	5	50	ST-21 complex
24557	OXC7628	8	10	2	2	11	12	6	354	ST-354 complex
24559	OXC7630	7	17	5	2	10	3	6	353	ST-353 complex
24560	OXC7631	2	1	1	3	2	1	5	21	ST-21 complex
24561	OXC7632	10	27	43	19	6	18	7	270	ST-403 complex
24562	OXC7633	24	2	2	2	10	3	3	5136	ST-464 complex
24563	OXC7634	4	7	10	4	1	7	1	45	ST-45 complex
24564	OXC7635	24	2	2	2	10	3	3	5136	ST-464 complex
24566	OXC7637	2	1	12	3	2	1	5	50	ST-21 complex
24567	OXC7638	8	10	2	2	11	12	6	354	ST-354 complex
24568	OXC7639	2	1	12	3	2	1	5	50	ST-21 complex
24569	OXC7640	7	53	2	10	11	3	3	574	ST-574 complex
24570	OXC7756	9	2	4	62	4	5	12	2030	ST-257 complex
24571	OXC7759	7	2	5	2	10	3	6	5	ST-353 complex
24572	OXC7761	9	2	4	62	4	5	6	257	ST-257 complex
24573	OXC7764	2	1	1	3	2	1	5	21	ST-21 complex
24574	OXC7765	8	10	2	2	11	12	6	354	ST-354 complex
24575	OXC7766	4	7	10	4	1	7	1	45	ST-45 complex
24576	OXC7767	9	2	4	62	4	5	12	2030	ST-257 complex
24577	OXC7768	7	2	5	2	10	3	6	5	ST-353 complex
24578	OXC7769	2	4	1	2	7	1	5	48	ST-48 complex
24579	OXC7770	24	2	2	2	10	3	3	5136	ST-464 complex
24580	OXC7772	2	4	1	2	7	1	5	48	ST-48 complex
24582	OXC7775	7	17	2	15	23	3	12	51	ST-443 complex
24583	OXC7776	4	7	10	4	1	7	1	45	ST-45 complex
24584	OXC7777	9	2	4	62	4	5	6	257	ST-257 complex
24585	OXC7778	2	1	1	5	2	343	5	3633	ST-21 complex
24586	OXC7779	1	2	3	4	5	9	3	42	ST-42 complex
24587	OXC7780	4	7	10	4	42	7	1	137	ST-45 complex
24588	OXC7781	9	2	4	62	4	133	6	990	ST-257 complex
24589	OXC7782	4	7	10	4	42	7	1	137	ST-45 complex
24590	OXC7786	4	7	10	4	42	7	1	137	ST-45 complex
24591	OXC7788	4	7	10	4	1	7	1	45	ST-45 complex
24592	OXC7789	1	6	60	24	12	28	1	508	ST-508 complex
24593	OXC7790	7	2	5	2	10	3	6	5	ST-353 complex
24594	OXC7791	6	4	5	2	2	1	5	122	ST-206 complex
24595	OXC7792	9	2	4	62	4	5	12	2030	ST-257 complex
24596	OXC7793	4	7	10	4	1	7	1	45	ST-45 complex
24597	OXC7796	9	2	4	62	4	5	6	257	ST-257 complex
24598	OXC7797	2	1	1	5	2	1	5	47	ST-21 complex
24599	OXC7798	2	10	2	4	19	3	6	1044	ST-658 complex
24600	OXC7799	2	4	1	2	7	1	5	48	ST-48 complex
24601	OXC7800	2	21	5	37	60	1	5	273	ST-206 complex
24602	OXC7802	62	4	5	2	2	1	5	572	ST-206 complex
24605	OXC7807	2	4	2	4	19	3	6	658	ST-658 complex
24606	OXC7808	24	2	2	2	10	3	3	5136	ST-464 complex
24607	OXC7809	1	3	6	4	3	3	3	22	ST-22 complex
24608	OXC7810	2	1	12	3	2	1	5	50	ST-21 complex
24609	OXC7811	24	2	2	2	10	3	3	5136	ST-464 complex
24610	OXC7812	4	7	10	4	1	7	1	45	ST-45 complex
24611	OXC7813	4	7	10	4	1	7	1	45	ST-45 complex
24612	OXC7814	62	4	5	2	2	1	5	572	ST-206 complex
24614	OXC7816	24	2	2	2	10	3	3	5136	ST-464 complex
24615	OXC7818	1	3	6	4	3	3	3	22	ST-22 complex
24616	OXC7819	8	10	2	2	11	12	6	354	ST-354 complex
24617	OXC7820	2	4	1	2	7	1	5	48	ST-48 complex
24618	OXC7821	2	4	1	2	7	1	5	48	ST-48 complex
24619	OXC7822	6	4	5	2	2	1	5	122	ST-206 complex
24622	OXC7825	9	17	5	10	350	3	3	2274
24623	OXC7826	9	2	4	62	4	5	6	257	ST-257 complex
24624	OXC7827	7	53	2	10	11	3	3	574	ST-574 complex
24625	OXC7828	9	2	4	62	4	5	6	257	ST-257 complex
24626	OXC7829	4	7	40	4	42	51	1	267	ST-283 complex
24627	OXC7830	7	17	5	2	10	3	6	353	ST-353 complex
24630	OXC7833	1	4	2	2	6	3	17	61	ST-61 complex
24632	OXC7835	2	1	12	3	2	1	5	50	ST-21 complex
24633	OXC7836	2	1	12	3	2	1	5	50	ST-21 complex
24636	OXC7839	1	4	2	2	6	3	17	61	ST-61 complex
24638	OXC7841	2	17	2	3	2	1	5	883	ST-21 complex
24640	OXC7843	8	10	2	2	11	12	6	354	ST-354 complex
24641	OXC7844	9	2	4	62	4	5	6	257	ST-257 complex
24642	OXC7845	2	1	12	3	2	1	5	50	ST-21 complex
24643	OXC7846	9	2	4	62	4	133	6	990	ST-257 complex
24644	OXC7847	24	2	2	2	10	3	3	5136	ST-464 complex
24645	OXC7848	7	2	5	2	10	3	6	5	ST-353 complex
24646	OXC7849	8	10	2	2	11	12	6	354	ST-354 complex
24647	OXC7850	9	2	4	62	4	5	6	257	ST-257 complex
24648	OXC7851	24	2	2	2	10	3	3	5136	ST-464 complex
24649	OXC7852	7	71	5	62	11	67	6	449
24898	OXC7641	2	1	12	3	2	1	5	50	ST-21 complex
24899	OXC7642	24	2	2	2	10	3	3	5136	ST-464 complex
24900	OXC7643	7	2	5	2	10	3	6	5	ST-353 complex
24901	OXC7644	1	4	2	2	6	3	17	61	ST-61 complex
24903	OXC7646	14	17	5	2	11	3	6	356	ST-353 complex
24904	OXC7647	2	4	1	2	7	1	5	48	ST-48 complex
24909	OXC7654	7	15	5	62	67	3	6	581	ST-353 complex
24910	OXC7655	9	2	4	62	4	5	6	257	ST-257 complex
24911	OXC7656	2	1	21	334	2	1	5	3853	ST-21 complex
24912	OXC7657	2	1	12	3	2	1	5	50	ST-21 complex
24913	OXC7658	24	2	2	2	10	3	1	464	ST-464 complex
24914	OXC7659	4	7	10	4	1	7	1	45	ST-45 complex
24915	OXC7660	2	1	12	3	2	1	5	50	ST-21 complex
24916	OXC7661	7	2	5	10	11	3	6	6888	ST-353 complex
24917	OXC7662	9	17	5	10	11	3	6	3696	ST-353 complex
24918	OXC7663	9	17	5	10	350	3	3	2274
24919	OXC7664	8	10	149	2	11	12	6	1517	ST-354 complex
24920	OXC7665	9	2	4	62	4	5	6	257	ST-257 complex
24921	OXC7666	1	3	6	4	3	3	3	22	ST-22 complex
24922	OXC7667	2	1	1	3	2	1	5	21	ST-21 complex
24923	OXC7668	2	21	5	37	60	1	5	273	ST-206 complex
24924	OXC7669	2	1	12	3	2	1	5	50	ST-21 complex
24925	OXC7670	2	1	12	3	2	1	5	50	ST-21 complex
24927	OXC7673	2	4	1	2	681	1	5	6754	ST-48 complex
24928	OXC7674	9	2	4	62	4	133	6	990	ST-257 complex
24929	OXC7675	7	53	2	10	11	3	3	574	ST-574 complex
24930	OXC7676	7	28	4	28	17	34	12	573	ST-573 complex
24931	OXC7677	2	1	21	334	2	1	5	3853	ST-21 complex
24932	OXC7678	6	4	5	2	2	1	5	122	ST-206 complex
24933	OXC7679	8	10	5	2	11	12	6	1038	ST-354 complex
24934	OXC7680	2	4	1	4	19	1	5	918	ST-48 complex
24935	OXC7682	7	53	2	10	11	3	3	574	ST-574 complex
24936	OXC7683	24	30	2	2	89	59	6	460	ST-460 complex
24937	OXC7686	2	1	1	3	2	1	5	21	ST-21 complex
24939	OXC7689	2	4	2	4	19	3	6	658	ST-658 complex
24940	OXC7692	2	4	1	2	7	1	5	48	ST-48 complex
24941	OXC7693	2	1	1	3	2	1	5	21	ST-21 complex
24943	OXC7695	2	1	12	3	2	1	5	50	ST-21 complex
24944	OXC7696	22	15	4	64	74	25	23	1709	ST-1034 complex
24945	OXC7697	1	3	6	4	3	3	3	22	ST-22 complex
24946	OXC7698	7	2	5	2	10	3	6	5	ST-353 complex
24947	OXC7699	2	1	12	3	2	1	5	50	ST-21 complex
24948	OXC7700	2	1	1	3	2	1	5	21	ST-21 complex
24951	OXC7704	2	21	5	37	2	1	5	206	ST-206 complex
24952	OXC7705	1	2	3	4	5	9	3	42	ST-42 complex
24954	OXC7707	9	2	4	62	4	5	12	2030	ST-257 complex
24955	OXC7709	2	4	1	2	7	1	5	48	ST-48 complex
24956	OXC7711	2	4	1	2	7	1	5	48	ST-48 complex
24957	OXC7712	9	2	2	2	11	5	6	824	ST-257 complex
24958	OXC7716	2	1	12	3	2	1	5	50	ST-21 complex
24959	OXC7717	6	4	5	2	2	1	5	122	ST-206 complex
24960	OXC7718	2	1	1	3	2	1	5	21	ST-21 complex
24961	OXC7719	9	17	5	10	350	3	3	2274
24962	OXC7720	2	1	12	3	2	1	5	50	ST-21 complex
24963	OXC7721	2	4	1	4	19	62	5	475	ST-48 complex
24964	OXC7722	7	17	5	2	10	3	6	353	ST-353 complex
24965	OXC7724	2	21	5	37	60	1	5	273	ST-206 complex
24967	OXC7726	2	1	5	3	2	1	5	19	ST-21 complex
24968	OXC7727	6	4	5	2	2	1	5	122	ST-206 complex
24969	OXC7728	2	4	1	93	11	3	6	523	ST-658 complex
24970	OXC7731	2	1	21	334	2	1	5	3853	ST-21 complex
24972	OXC7734	24	2	2	2	10	3	3	5136	ST-464 complex
24973	OXC7735	4	7	10	4	1	7	1	45	ST-45 complex
24974	OXC7736	24	2	2	2	10	3	3	5136	ST-464 complex
24975	OXC7738	9	2	4	62	4	5	12	2030	ST-257 complex
24976	OXC7741	8	10	2	2	11	12	6	354	ST-354 complex
24977	OXC7742	8	10	2	2	11	12	6	354	ST-354 complex
24978	OXC7743	9	25	2	10	22	3	6	52	ST-52 complex
24979	OXC7744	47	55	5	10	11	48	8	450	ST-446 complex
24980	OXC7745	4	7	10	4	1	7	1	45	ST-45 complex
24981	OXC7746	2	1	12	3	2	1	5	50	ST-21 complex
24982	OXC7747	2	4	1	2	7	1	5	48	ST-48 complex
24983	OXC7748	2	1	5	3	2	1	5	19	ST-21 complex
24984	OXC7749	7	17	2	15	23	3	12	51	ST-443 complex
24985	OXC7750	2	4	1	2	7	1	5	48	ST-48 complex
24986	OXC7752	4	7	10	4	42	25	1	538	ST-45 complex
24987	OXC7755	24	2	2	2	10	3	1	464	ST-464 complex
24988	OXC7853	9	2	4	62	4	133	6	990	ST-257 complex
24989	OXC7854	2	1	12	3	2	1	5	50	ST-21 complex
24990	OXC7855	2	4	2	4	19	3	6	658	ST-658 complex
24991	OXC7856	2	1	1	3	2	1	5	21	ST-21 complex
24992	OXC7857	7	17	2	15	23	3	12	51	ST-443 complex
24993	OXC7858	2	4	2	4	19	3	6	658	ST-658 complex
24999	OXC7864	1	4	2	2	6	1	17	432	ST-61 complex
25000	OXC7865	7	53	2	10	11	3	3	574	ST-574 complex
25001	OXC7866	2	1	12	3	2	1	5	50	ST-21 complex
25002	OXC7867	2	1	12	3	2	1	5	50	ST-21 complex
25003	OXC7868	24	2	2	2	10	3	1	464	ST-464 complex
25004	OXC7869	2	4	5	2	2	1	5	227	ST-206 complex
25005	OXC7870	2	4	2	4	19	3	6	658	ST-658 complex
25006	OXC7871	2	1	12	3	2	1	5	50	ST-21 complex
25007	OXC7872	6	4	5	2	2	1	5	122	ST-206 complex
25009	OXC7874	7	376	5	2	10	3	6	6889	ST-353 complex
25010	OXC7875	9	2	4	62	4	5	12	2030	ST-257 complex
25012	OXC7877	24	30	2	2	89	120	6	1932	ST-460 complex
25013	OXC7879	1	2	42	4	3	40	3	447	ST-42 complex
25014	OXC7881	4	7	10	4	42	7	1	137	ST-45 complex
25015	OXC7882	9	2	2	2	10	3	1	2146	ST-464 complex
25017	OXC7884	2	4	2	4	19	3	6	658	ST-658 complex
25018	OXC7887	2	1	5	3	2	1	5	19	ST-21 complex
25019	OXC7888	24	2	2	2	10	3	1	464	ST-464 complex
25020	OXC7889	9	2	4	542	4	5	6	6890	ST-257 complex
25022	OXC7891	7	2	5	2	10	3	6	5	ST-353 complex
25023	OXC7892	2	1	12	3	2	1	26	6891	ST-21 complex
25025	OXC7894	9	2	4	62	4	133	6	990	ST-257 complex
25026	OXC7895	2	75	4	48	141	34	1	814	ST-661 complex
25027	OXC7896	2	1	1	3	2	319	5	6892	ST-21 complex
25028	OXC7897	2	1	5	3	2	1	5	19	ST-21 complex
25030	OXC7899	2	21	5	37	2	1	5	206	ST-206 complex
25031	OXC7900	2	10	2	4	19	3	6	1044	ST-658 complex
25032	OXC7901	7	2	6	10	10	37	1	131
25033	OXC7902	7	2	5	2	10	3	6	5	ST-353 complex
25034	OXC7903	2	21	5	37	60	1	5	273	ST-206 complex
25035	OXC7904	9	2	4	62	4	133	6	990	ST-257 complex
25039	OXC7909	9	2	4	62	4	5	12	2030	ST-257 complex
25040	OXC7910	2	1	21	3	2	1	5	53	ST-21 complex
25041	OXC7911	4	7	10	4	1	7	1	45	ST-45 complex
25042	OXC7912	24	2	2	2	10	3	1	464	ST-464 complex
25044	OXC7914	2	4	1	2	7	1	5	48	ST-48 complex
25045	OXC7915	2	1	1	3	2	1	5	21	ST-21 complex
25046	OXC7916	8	10	2	2	11	12	6	354	ST-354 complex
25047	OXC7917	8	10	2	2	11	12	6	354	ST-354 complex
25048	OXC7918	6	4	5	2	2	1	5	122	ST-206 complex
25049	OXC7919	2	1	1	3	2	1	5	21	ST-21 complex
25051	OXC7922	4	7	10	4	1	7	1	45	ST-45 complex
25053	OXC7924	2	1	1	3	2	1	5	21	ST-21 complex
25055	OXC7926	2	1	5	3	2	1	5	19	ST-21 complex
25056	OXC7927	2	1	1	3	2	1	5	21	ST-21 complex
25057	OXC7928	8	10	2	2	11	12	6	354	ST-354 complex
25058	OXC7929	2	1	5	3	2	1	5	19	ST-21 complex
25059	OXC7931	24	2	2	2	10	3	1	464	ST-464 complex
25060	OXC7932	2	15	4	64	17	34	35	2574	ST-433 complex
25063	OXC7938	1	4	2	20	6	3	17	1738	ST-61 complex
25068	OXC7945	24	2	2	2	10	3	1	464	ST-464 complex
25069	OXC7906	9	25	2	10	22	3	6	52	ST-52 complex
25104	OXC7545	9	25	2	10	22	3	8	2100	ST-52 complex
25105	OXC7555	10	27	16	19	10	5	7	403	ST-403 complex
25106	OXC7579	10	27	16	19	10	5	7	403	ST-403 complex
25107	OXC7582	2	4	1	4	19	1	5	918	ST-48 complex
25108	OXC7602	2	1	1	3	2	1	5	21	ST-21 complex
25109	OXC7610	2	1	1	3	2	1	5	21	ST-21 complex
25110	OXC7758	2	1	1	3	2	1	5	21	ST-21 complex
25111	OXC7801	2	1	1	3	2	1	5	21	ST-21 complex
25112	OXC7805	2	1	12	3	2	1	5	50	ST-21 complex
25113	OXC7878	9	2	4	62	4	5	12	2030	ST-257 complex
25114	OXC7885	3	1	5	17	11	11	6	49	ST-49 complex
25115	OXC7886	9	2	4	62	4	133	6	990	ST-257 complex
25116	OXC7921	1	3	6	4	54	91	3	660	ST-22 complex
25117	OXC7930	2	1	12	3	2	1	5	50	ST-21 complex
25118	OXC7935	73	4	2	4	19	3	6	657	ST-658 complex
25119	OXC7937	9	2	4	62	4	133	6	990	ST-257 complex
25120	OXC7941	47	55	5	10	11	48	8	450	ST-446 complex
25374	OXC7954	2	1	1	3	2	1	5	21	ST-21 complex
25375	OXC7956	9	25	2	10	22	3	6	52	ST-52 complex
25376	OXC7957	2	1	1	3	2	1	5	21	ST-21 complex
25377	OXC7959	24	2	2	2	10	3	1	464	ST-464 complex
25378	OXC7960	2	1	5	3	2	1	5	19	ST-21 complex
25379	OXC7963	4	7	40	4	42	51	1	267	ST-283 complex
25380	OXC7964	1	4	2	2	6	1	17	432	ST-61 complex
25381	OXC7966	2	1	12	3	2	1	5	50	ST-21 complex
25382	OXC7967	24	30	2	2	89	120	6	1932	ST-460 complex
25384	OXC7969	2	1	1	3	2	1	5	21	ST-21 complex
25385	OXC7970	8	10	2	2	11	12	6	354	ST-354 complex
25386	OXC7971	62	4	5	2	2	1	5	572	ST-206 complex
25387	OXC7972	4	7	10	4	1	7	1	45	ST-45 complex
25388	OXC7973	8	1	6	3	2	1	1	44	ST-21 complex
25389	OXC7974	9	2	4	62	4	5	6	257	ST-257 complex
25390	OXC7975	4	7	10	4	1	51	1	1701	ST-45 complex
25391	OXC7976	2	1	1	3	2	1	5	21	ST-21 complex
25392	OXC7977	1	6	60	24	12	28	1	508	ST-508 complex
25393	OXC7978	8	10	2	2	11	12	6	354	ST-354 complex
25394	OXC7979	4	7	10	4	42	7	1	137	ST-45 complex
25395	OXC7981	2	1	1	3	2	319	5	6892	ST-21 complex
25397	OXC7984	7	53	2	10	11	3	3	574	ST-574 complex
25398	OXC7986	6	4	5	2	2	1	5	122	ST-206 complex
25399	OXC7987	4	22	10	4	1	7	1	2197	ST-45 complex
25401	OXC7991	1	2	3	4	5	9	3	42	ST-42 complex
25404	OXC7997	2	4	1	4	2	62	5	2782	ST-21 complex
25405	OXC7523	2	1	5	3	2	1	5	19	ST-21 complex
25406	OXC8001	84	106	29	28	136	1	35	945	ST-1287 complex
25408	OXC8017	24	2	5	53	23	3	1	904	ST-607 complex
25409	OXC8022	2	1	12	3	2	1	5	50	ST-21 complex
25410	OXC8024	64	33	22	111	122	17	16	6449
25411	OXC8036	2	10	2	4	19	3	6	1044	ST-658 complex
25412	OXC8037	24	2	2	2	10	3	1	464	ST-464 complex
25413	OXC8044	24	2	2	2	10	3	3	5136	ST-464 complex
25414	OXC8056	64	33	22	111	122	17	16	6449
25415	OXC8060	84	106	29	28	136	1	35	945	ST-1287 complex
25416	OXC8066	2	4	1	2	7	1	5	48	ST-48 complex
25417	OXC8068	24	2	2	2	10	3	1	464	ST-464 complex
25418	OXC8069	1	2	3	4	5	9	3	42	ST-42 complex
25419	OXC8076	7	17	2	15	23	3	12	51	ST-443 complex
25420	OXC8079	24	2	2	2	10	3	1	464	ST-464 complex
25421	OXC8081	9	25	2	10	22	3	6	52	ST-52 complex
25422	OXC8083	9	2	4	62	4	5	6	257	ST-257 complex
25423	OXC8084	8	10	2	2	11	12	6	354	ST-354 complex
25424	OXC8085	2	1	1	3	2	1	3	262	ST-21 complex
25425	OXC8086	2	4	2	4	19	3	6	658	ST-658 complex
25426	OXC8089	9	2	4	62	4	5	6	257	ST-257 complex
25427	OXC8094	6	4	5	2	2	1	5	122	ST-206 complex
25428	OXC8095	8	10	2	2	11	12	6	354	ST-354 complex
25429	OXC8104	9	2	4	62	4	133	6	990	ST-257 complex
25430	OXC8106	2	1	21	3	2	1	5	53	ST-21 complex
25431	OXC8115	2	1	1	3	2	1	5	21	ST-21 complex
25432	OXC8116	2	1	1	3	2	1	5	21	ST-21 complex
25433	OXC8118	4	7	10	4	42	7	1	137	ST-45 complex
25435	OXC8145	2	1	1	3	2	1	5	21	ST-21 complex
25436	OXC8151	2	4	5	2	2	1	5	227	ST-206 complex
25437	OXC8155	7	17	2	15	23	3	12	51	ST-443 complex
25438	OXC8162	2	1	1	3	2	1	5	21	ST-21 complex
25439	OXC8165	7	17	2	15	23	3	12	51	ST-443 complex
25441	OXC8171	2	1	21	3	2	1	5	53	ST-21 complex
25444	OXC8181	9	25	2	10	22	3	6	52	ST-52 complex
25445	OXC8141	2	21	5	37	2	1	5	206	ST-206 complex
25446	OXC8153	1	2	3	4	5	9	3	42	ST-42 complex
25448	OXC8177	6	4	5	2	2	1	5	122	ST-206 complex
25452	OXC7652	1	4	2	2	6	3	17	61	ST-61 complex
25453	OXC7751	77	30	2	2	89	59	6	670	ST-460 complex
25454	OXC7757	10	27	43	19	6	18	7	270	ST-403 complex
25455	OXC7785	9	2	4	62	4	133	6	990	ST-257 complex
25456	OXC7946	2	4	2	4	19	3	6	658	ST-658 complex
25457	OXC8125	2	4	1	2	7	1	5	48	ST-48 complex
25458	OXC8126	8	10	2	2	11	12	6	354	ST-354 complex
25459	OXC8128	4	7	10	4	42	51	1	583	ST-45 complex
25460	OXC8129	2	1	1	3	2	1	5	21	ST-21 complex
25461	OXC8130	8	10	2	210	11	12	6	2033	ST-354 complex
25462	OXC8132	2	17	2	3	2	1	5	883	ST-21 complex
25463	OXC8134	6	4	5	2	2	1	5	122	ST-206 complex
25464	OXC8138	2	1	12	3	2	1	5	50	ST-21 complex
25476	OXC7947	9	25	2	10	22	3	6	52	ST-52 complex
25478	OXC7958	2	1	12	3	2	1	5	50	ST-21 complex
25479	OXC7961	2	1	12	3	2	1	5	50	ST-21 complex
25480	OXC7962	9	2	4	62	4	5	6	257	ST-257 complex
25481	OXC7989	24	2	2	2	10	3	3	5136	ST-464 complex
25482	OXC7990	2	1	1	3	2	1	5	21	ST-21 complex
25483	OXC7992	24	2	2	2	10	3	1	464	ST-464 complex
25484	OXC7994	24	2	2	2	10	3	3	5136	ST-464 complex
25485	OXC7996	6	4	5	2	2	1	5	122	ST-206 complex
25486	OXC7999	10	27	43	19	6	18	7	270	ST-403 complex
25487	OXC8002	2	21	5	37	2	1	5	206	ST-206 complex
25488	OXC8004	2	1	12	462	2	1	5	5727	ST-21 complex
25489	OXC8005	9	17	5	10	350	3	3	2274
25490	OXC8006	2	21	5	37	60	1	5	273	ST-206 complex
25491	OXC8007	4	7	10	4	1	7	1	45	ST-45 complex
25492	OXC8010	2	21	5	2	60	1	5	2149	ST-206 complex
25493	OXC8016	4	7	10	4	42	7	1	137	ST-45 complex
25494	OXC8019	2	1	1	3	2	1	5	21	ST-21 complex
25496	OXC8025	2	1	1	3	2	1	5	21	ST-21 complex
25497	OXC8027	2	21	5	2	60	1	5	2149	ST-206 complex
25498	OXC8029	2	21	5	37	2	1	5	206	ST-206 complex
25499	OXC8030	9	2	4	62	4	5	12	2030	ST-257 complex
25500	OXC8031	1	3	6	4	3	3	3	22	ST-22 complex
25502	OXC8033	2	1	1	3	2	1	5	21	ST-21 complex
25503	OXC8035	2	1	1	3	492	1	5	5018	ST-21 complex
25504	OXC8038	2	17	2	3	2	1	5	883	ST-21 complex
25505	OXC8040	2	4	1	2	7	1	5	48	ST-48 complex
25508	OXC8046	4	7	41	4	42	7	1	230	ST-45 complex
25509	OXC8048	24	2	2	2	10	3	1	464	ST-464 complex
25510	OXC8052	24	2	2	2	10	3	1	464	ST-464 complex
25511	OXC8058	1	2	3	4	5	9	3	42	ST-42 complex
25512	OXC8062	4	7	40	4	42	7	1	334	ST-45 complex
25513	OXC8063	2	1	12	3	2	1	5	50	ST-21 complex
25514	OXC8064	2	4	1	2	7	1	5	48	ST-48 complex
25515	OXC8065	4	7	10	4	1	7	1	45	ST-45 complex
25516	OXC8070	7	17	5	2	86	3	1	2122	ST-353 complex
25517	OXC8077	2	1	1	3	2	1	5	21	ST-21 complex
25518	OXC8078	2	21	5	543	60	1	5	6893	ST-206 complex
25519	OXC8080	4	7	10	4	42	51	1	583	ST-45 complex
25520	OXC8082	2	1	12	3	2	1	5	50	ST-21 complex
25521	OXC8087	7	21	5	62	4	61	44	436
25522	OXC8088	8	10	2	2	11	12	6	354	ST-354 complex
25523	OXC8090	62	4	5	2	2	1	5	572	ST-206 complex
25526	OXC8098	24	2	2	53	23	3	1	5849	ST-464 complex
25527	OXC8099	2	1	12	3	2	1	5	50	ST-21 complex
25528	OXC8100	4	7	10	4	42	7	1	137	ST-45 complex
25529	OXC8101	2	4	2	4	19	3	6	658	ST-658 complex
25530	OXC8103	2	1	12	3	2	1	5	50	ST-21 complex
25532	OXC8107	2	1	21	3	2	1	5	53	ST-21 complex
25533	OXC8113	83	84	5	10	11	552	46	6980
25534	OXC8114	24	2	2	2	10	3	1	464	ST-464 complex
25535	OXC8119	24	2	2	2	10	3	3	5136	ST-464 complex
25536	OXC8120	2	4	1	2	7	1	5	48	ST-48 complex
25537	OXC7710	1	2	3	4	5	9	3	42	ST-42 complex
25538	OXC7730	2	21	5	2	2	1	5	221	ST-206 complex
25539	OXC8121	8	17	5	2	696	59	6	6981	ST-353 complex
25541	OXC8150	7	17	2	15	23	3	12	51	ST-443 complex
25543	OXC8163	2	1	1	3	2	1	5	21	ST-21 complex
25544	OXC8164	10	27	16	19	10	5	7	403	ST-403 complex
25545	OXC8167	24	2	2	2	10	3	3	5136	ST-464 complex
25546	OXC8169	1	3	6	4	3	3	3	22	ST-22 complex
25547	OXC8170	4	7	10	4	1	7	1	45	ST-45 complex
25548	OXC8172	9	25	2	10	22	3	6	52	ST-52 complex
25549	OXC8174	8	10	2	210	11	12	6	2033	ST-354 complex
25551	OXC7898	1	2	3	4	5	9	3	42	ST-42 complex
25555	OXC7651	2	1	1	3	2	1	5	21	ST-21 complex
25556	OXC8123	24	2	2	2	10	3	3	5136	ST-464 complex
25557	OXC8124	2	4	1	2	7	1	5	48	ST-48 complex
25558	OXC8127	3	1	5	17	11	11	6	49	ST-49 complex
25567	OXC7936	24	2	2	2	10	3	3	5136	ST-464 complex
25568	OXC7942	1	3	6	4	3	3	3	22	ST-22 complex
25569	OXC7949	2	1	12	3	2	1	5	50	ST-21 complex
25570	OXC7950	6	4	5	2	2	1	5	122	ST-206 complex
25571	OXC7951	24	2	2	2	10	3	1	464	ST-464 complex
25572	OXC7953	1	3	6	4	3	3	3	22	ST-22 complex
25573	OXC7955	14	1	1	3	2	1	5	6894	ST-21 complex
25574	OXC7965	9	2	4	62	4	5	6	257	ST-257 complex
25575	OXC7980	7	17	2	15	23	3	12	51	ST-443 complex
25576	OXC7983	9	2	4	62	4	5	6	257	ST-257 complex
25578	OXC8000	9	2	4	542	4	5	6	6890	ST-257 complex
25579	OXC8008	24	2	2	2	10	3	3	5136	ST-464 complex
25580	OXC8009	9	17	5	10	350	3	3	2274
25581	OXC8011	6	4	5	2	2	1	5	122	ST-206 complex
25582	OXC8012	7	17	2	15	23	3	12	51	ST-443 complex
25583	OXC8013	8	10	2	2	11	12	6	354	ST-354 complex
25584	OXC8014	24	2	2	2	10	3	3	5136	ST-464 complex
25585	OXC8015	2	1	12	3	2	1	5	50	ST-21 complex
25588	OXC8023	9	25	2	10	22	3	6	52	ST-52 complex
25589	OXC8026	4	7	10	4	1	7	1	45	ST-45 complex
25590	OXC8028	24	2	2	2	10	3	3	5136	ST-464 complex
25591	OXC8034	2	1	1	3	492	1	5	5018	ST-21 complex
25592	OXC8039	24	2	2	2	10	3	3	5136	ST-464 complex
25593	OXC8043	1	3	6	4	3	3	3	22	ST-22 complex
25595	OXC8049	8	10	2	2	11	12	6	354	ST-354 complex
25596	OXC8050	2	21	5	37	60	1	5	273	ST-206 complex
25597	OXC7998	4	7	10	4	1	7	1	45	ST-45 complex
25598	OXC8053	24	2	2	2	10	3	1	464	ST-464 complex
25600	OXC8055	4	7	40	4	42	7	1	334	ST-45 complex
25601	OXC8057	24	2	2	2	10	3	3	5136	ST-464 complex
25602	OXC8059	7	53	2	10	11	3	3	574	ST-574 complex
25606	OXC8072	4	7	10	4	1	7	1	45	ST-45 complex
25607	OXC8073	4	7	40	4	42	51	1	267	ST-283 complex
25608	OXC8074	9	25	2	10	22	3	6	52	ST-52 complex
25610	OXC8092	6	4	5	2	2	1	5	122	ST-206 complex
25611	OXC8093	24	2	2	2	10	3	3	5136	ST-464 complex
25612	OXC8097	24	2	2	2	10	3	1	464	ST-464 complex
25614	OXC8109	7	17	2	15	23	3	12	51	ST-443 complex
25615	OXC8110	1	6	60	24	12	28	1	508	ST-508 complex
25616	OXC8111	2	1	1	3	2	1	5	21	ST-21 complex
25617	OXC8112	9	2	4	62	4	5	12	2030	ST-257 complex
25623	OXC7460	2	1	1	3	2	1	5	21	ST-21 complex
25624	OXC7483	2	4	1	2	7	1	5	48	ST-48 complex
25627	OXC7688	2	1	1	3	2	1	5	21	ST-21 complex
25628	OXC7691	2	1	1	3	2	1	5	21	ST-21 complex
25629	OXC7708	4	7	10	4	1	7	1	45	ST-45 complex
25630	OXC7729	2	1	1	3	2	1	5	21	ST-21 complex
25632	OXC8143	6	4	5	2	2	1	5	122	ST-206 complex
25634	OXC8146	7	17	52	10	11	3	6	2036	ST-353 complex
25635	OXC8147	2	21	5	37	2	1	5	206	ST-206 complex
25637	OXC8149	24	2	2	2	10	3	3	5136	ST-464 complex
25640	OXC8157	2	10	2	4	19	3	6	1044	ST-658 complex
25641	OXC8158	7	2	5	2	10	3	6	5	ST-353 complex
25642	OXC8175	9	2	4	62	4	5	6	257	ST-257 complex
25646	OXC8159	2	4	1	2	7	1	5	48	ST-48 complex
25648	OXC8168	24	2	2	2	10	3	3	5136	ST-464 complex
25649	OXC8182	9	21	4	28	363	3	35	5970
25650	OXC7671	10	27	43	19	6	18	7	270	ST-403 complex
25652	OXC7948	9	2	4	62	4	5	6	257	ST-257 complex
25653	OXC8135	4	7	40	4	42	51	1	267	ST-283 complex
25654	OXC7783	7	2	5	2	10	3	6	5	ST-353 complex
27866	OXC7714	2	1	12	3	2	1	5	50	ST-21 complex
27867	OXC7715	9	25	2	10	22	3	6	52	ST-52 complex
27868	OXC7740	2	1	12	3	2	1	5	50	ST-21 complex
27869	OXC7753	2	1	12	3	2	1	5	50	ST-21 complex
27870	OXC7754	9	2	4	62	4	5	12	2030	ST-257 complex
27878	OXC7681	24	2	2	2	10	3	3	5136	ST-464 complex
27879	OXC7723	2	4	1	2	7	1	5	48	ST-48 complex
27880	OXC7737	9	2	4	62	4	5	6	257	ST-257 complex
27882	OXC7787	9	2	4	62	4	133	6	990	ST-257 complex
27883	OXC7794	10	27	16	19	10	5	7	403	ST-403 complex
27884	OXC7804	2	1	12	3	2	1	5	50	ST-21 complex
27885	OXC7817	10	27	43	551	10	18	5	6974
27886	OXC8136	4	7	40	4	42	51	1	267	ST-283 complex
27887	OXC8137	4	7	40	4	42	51	1	267	ST-283 complex
27888	OXC8139	2	1	1	3	2	1	3	262	ST-21 complex
27889	OXC8184	2	1	5	3	2	54	5	266	ST-21 complex
27890	OXC8185	7	2	5	2	10	3	404	6759	ST-353 complex
27891	OXC8186	2	1	1	3	2	1	5	21	ST-21 complex
27892	OXC8187	9	25	2	10	22	3	6	52	ST-52 complex
27893	OXC8188	8	10	2	2	11	12	6	354	ST-354 complex
27894	OXC8189	8	10	2	2	11	12	6	354	ST-354 complex
27895	OXC8190	2	1	5	3	2	1	5	19	ST-21 complex
27896	OXC8191	60	69	52	10	11	3	6	407
27897	OXC8192	2	1	12	3	2	1	5	50	ST-21 complex
27900	OXC8195	4	7	10	4	1	7	1	45	ST-45 complex
27901	OXC8196	2	4	1	2	7	1	5	48	ST-48 complex
27902	OXC8197	2	1	12	3	2	1	5	50	ST-21 complex
27903	OXC8198	1	1	5	3	2	1	5	6983	ST-21 complex
27905	OXC8200	2	1	1	3	2	1	5	21	ST-21 complex
27906	OXC8201	24	2	2	2	10	3	3	5136	ST-464 complex
27907	OXC8202	2	1	1	3	2	1	5	21	ST-21 complex
27909	OXC8204	8	10	2	2	11	12	6	354	ST-354 complex
27910	OXC8205	14	17	5	2	11	3	6	356	ST-353 complex
27911	OXC8206	2	4	1	2	7	1	5	48	ST-48 complex
27912	OXC8207	4	7	10	4	1	7	1	45	ST-45 complex
27913	OXC8208	10	27	16	19	10	5	7	403	ST-403 complex
27916	OXC8213	4	7	10	4	1	7	1	45	ST-45 complex
27917	OXC8214	9	2	4	62	4	133	6	990	ST-257 complex
27919	OXC8216	1	4	2	2	6	3	17	61	ST-61 complex
27920	OXC8217	9	2	4	62	4	5	6	257	ST-257 complex
27921	OXC8218	24	2	2	2	10	3	3	5136	ST-464 complex
27923	OXC8221	24	2	2	2	10	3	3	5136	ST-464 complex
27924	OXC8222	9	2	4	62	4	5	6	257	ST-257 complex
27925	OXC8223	7	53	2	10	11	3	3	574	ST-574 complex
27927	OXC8225	62	4	5	2	2	1	5	572	ST-206 complex
27928	OXC8226	2	4	1	2	7	1	5	48	ST-48 complex
27929	OXC8227	2	1	12	3	2	1	5	50	ST-21 complex
27930	OXC8228	4	7	10	4	1	7	1	45	ST-45 complex
27931	OXC8229	24	21	2	2	2	59	6	2844	ST-460 complex
27932	OXC8230	2	1	12	3	2	1	5	50	ST-21 complex
27934	OXC8232	2	4	1	2	7	1	5	48	ST-48 complex
27935	OXC8233	2	1	1	3	2	1	5	21	ST-21 complex
27936	OXC8234	2	1	1	3	2	1	5	21	ST-21 complex
27937	OXC8235	24	2	2	2	17	3	1	5812	ST-464 complex
27938	OXC8236	48	7	10	4	1	7	1	11	ST-45 complex
27939	OXC8238	4	7	10	4	1	7	1	45	ST-45 complex
27941	OXC8241	2	1	21	3	2	1	5	53	ST-21 complex
27942	OXC8242	24	2	5	72	2	5	6	1374
27945	OXC8246	4	7	10	4	42	7	1	137	ST-45 complex
27946	OXC8247	6	4	5	2	2	1	5	122	ST-206 complex
27948	OXC8249	7	17	5	2	86	3	1	2122	ST-353 complex
27949	OXC8251	9	25	2	10	22	3	6	52	ST-52 complex
27950	OXC8252	7	53	2	10	11	3	3	574	ST-574 complex
27952	OXC8254	2	1	12	3	2	1	5	50	ST-21 complex
27953	OXC8255	2	15	4	3	154	51	35	1409
27954	OXC8256	9	2	4	62	4	5	6	257	ST-257 complex
27955	OXC8257	2	1	12	3	2	1	5	50	ST-21 complex
27956	OXC8260	7	17	2	15	23	3	12	51	ST-443 complex
27958	OXC8262	2	1	1	3	2	1	5	21	ST-21 complex
27959	OXC8263	1	4	2	2	5	3	17	6985	ST-61 complex
27960	OXC8264	2	1	12	3	2	1	5	50	ST-21 complex
27961	OXC8267	4	7	10	4	1	7	1	45	ST-45 complex
27962	OXC8268	7	17	2	15	23	3	12	51	ST-443 complex
27963	OXC8269	2	1	5	3	2	1	5	19	ST-21 complex
27966	OXC8273	2	1	12	3	2	1	23	3574	ST-21 complex
27968	OXC8275	14	2	5	72	2	383	6	4067
27969	OXC8276	8	10	2	2	11	12	6	354	ST-354 complex
27971	OXC8278	2	1	12	3	2	1	5	50	ST-21 complex
27972	OXC8279	2	1	1	3	2	1	5	21	ST-21 complex
27973	OXC8281	8	10	2	2	11	12	6	354	ST-354 complex
27974	OXC8282	2	1	12	3	2	1	5	50	ST-21 complex
27975	OXC8283	1	6	60	24	12	28	1	508	ST-508 complex
27976	OXC8284	2	4	5	2	2	1	5	227	ST-206 complex
27977	OXC8285	7	53	2	10	11	3	3	574	ST-574 complex
27978	OXC8287	8	17	5	2	10	3	6	4697	ST-353 complex
27979	OXC8288	24	2	2	2	10	3	3	5136	ST-464 complex
27980	OXC8289	1	2	3	4	5	9	3	42	ST-42 complex
27981	OXC8290	10	451	50	99	120	76	52	6514	ST-677 complex
28012	OXC8321	2	15	10	28	141	1	6	6976
28559	OXC8051	2	21	5	37	2	1	5	206	ST-206 complex
28560	OXC8160	8	10	2	2	11	12	6	354	ST-354 complex
28561	OXC8245	2	1	1	3	2	1	5	21	ST-21 complex
28562	OXC8270	2	1	5	3	2	1	5	19	ST-21 complex
28563	OXC8280	9	25	2	10	22	3	6	52	ST-52 complex
28564	OXC8286	9	25	2	10	22	3	6	52	ST-52 complex
28973	OXC7795	2	1	1	3	2	1	5	21	ST-21 complex
29065	OXC8266	14	17	5	2	11	3	6	356	ST-353 complex

[truncated: 15 more sheets: Human_Jan, Human_Feb, Human_Mar, Human_Apr, Human_May, Human_Jun, Human_Jul, Human_Aug, Human_Sep, Human_Oct, Human_Nov, Human_Dec, Human_Hants-Notts, Wild_Birds, Farm]
