# Supplementary material for: Wild bird‐associated C ampylobacter jejuni isolates are a consistent source of human disease, in Oxfordshire, United Kingdom
Source: Environ Microbiol Rep. 2015 Sep 8;7(5):782–8. doi: 10.1111/1758-2229.12314 (PMC4755149; doi:10.1111/1758-2229.12314)
Supplement: Supplementary file 1 — Table S1. Oxfordshire clinical, farm and wild bird Campylobacter jejuni isolates. Table S2. Sequence types (ST) shared between retail poultry (n = 192) and wild bird datasets (n = 250). [file EMI4-7-782-s001.zip › Table S1.xlsx]

## Sheet: Sheet1
Host species	Year	Country	No. of isolates
Human (Oxfordshire)	2003-2004	UK	532
	2004-2005	UK	476
	2005-2006	UK	493
	2006-2007	UK	542
	2007-2008	UK	430
	2008-2009	UK	543
	2009-2010	UK	450
	2010-2011	UK	713
	2011-2012	UK	786
	2012-2013	UK	663
Retail chicken	2001-2005	UK	742
Cattle	2003-2006	UK	582
Sheep	2003-2006	UK	217
Blackbird (Turdus merula)	2000-2001	Sweden	103
	2006	Australia	4
Songthrush (Turdus philomelos)	2000	Sweden	86
Black-headed gull (Larus ridibundus)	1999-2000	Sweden	97
Silver gull (Larus novaehollandiae)	2004, 2006	Australia	22
Dunlin (Calidris alpina)	2000-2001	Sweden	29
Sharp-tailed sandpiper (Calidris cuminata)	2004-2006	Australia	46
Mallards (Anas platyrhynchos)	2002	Sweden	85
Geese (Branta canadensis, Anser anser)	2002-2003	UK	166
Starlings (Sturnus vulgaris)	2002-2005	UK	283
