# Supplementary material for: Wild bird‐associated C ampylobacter jejuni isolates are a consistent source of human disease, in Oxfordshire, United Kingdom
Source: Environ Microbiol Rep. 2015 Sep 8;7(5):782–8. doi: 10.1111/1758-2229.12314 (PMC4755149; doi:10.1111/1758-2229.12314)
Supplement: Supplementary file 1 — Table S1. Oxfordshire clinical, farm and wild bird Campylobacter jejuni isolates. Table S2. Sequence types (ST) shared between retail poultry (n = 192) and wild bird datasets (n = 250). [file EMI4-7-782-s001.zip › Table S2.xlsx]

## Sheet: Sheet1
		Frequency
ST	Clonal complex	Retail poultry	Wild bird	Wild bird family
11	ST-45 complex	1	5	Turdidae 5 (blackbirds)
42	ST-42 complex	9	1	Sturnidae 1 (starling)
45	ST-45 complex	88	9	Sturnidae 5 (starlings); Laridae 3 (black-headed gulls); Turdidae 1 (blackbird)
50	ST-21 complex	18	3	Laridae 3 (silver gulls/black-headed gull)
137	ST-45 complex	17	8	Anatidae7 (geese); Turdidae 1 (blackbird)
257	ST-257 complex	88	2	Sturnidae 2 (starlings)
267	ST-283 complex	10	2	Sturnidae 1 (starling); Turdidae 1 (blackbird)
334	ST-45 complex	13	1	Sturnidae 1 (starling)
574	ST-574 complex	29	1	Sturnidae 1 (starling)
677	ST-677 complex	1	7	Turdidae 5 (blackbirds/songthrush); Sturnidae 2 (starlings)
704	ST-702 complex	1	5	Anatidae 5 (geese/mallards)
977	ST-1034 complex	1	4	Laridae 3 (black-headed gulls); Anatidae 1 (goose)
TOTAL		276	48
